# Supplementary material for: Gene set enrichment analysis for genome-wide DNA methylation data
Source: Genome Biol. 2021 Jun 8;22:173. doi: 10.1186/s13059-021-02388-x (PMC8186068; doi:10.1186/s13059-021-02388-x)
Supplement: Supplementary file 2 — Additional file 2. Supplementary tables. [file 13059_2021_2388_MOESM2_ESM.xlsx]

## Sheet: Table S1
Table S1: Gene ontology analysis of CpGs associated with at least 2 genes.
	Term	Ont	N	DE	P.DE
GO:0016441	posttranscriptional gene silencing	BP	718	389	9.52472e-44
GO:0035195	gene silencing by miRNA	BP	711	386	1.08342e-43
GO:0035194	posttranscriptional gene silencing by RNA	BP	717	388	1.788e-43
GO:0035068	micro-ribonucleoprotein complex	CC	540	312	1.28489e-42
GO:0031047	gene silencing by RNA	BP	741	394	9.66251e-42
GO:0016458	gene silencing	BP	803	417	7.15547e-41
GO:1990904	ribonucleoprotein complex	CC	1315	613	1.8743e-40
GO:0040029	regulation of gene expression, epigenetic	BP	859	436	1.59382e-39
GO:0003723	RNA binding	MF	1850	804	3.15674e-39
GO:0010608	posttranscriptional regulation of gene expression	BP	1129	539	4.84013e-39
GO:0032991	protein-containing complex	CC	4980	1851	1.93221e-38
GO:0031981	nuclear lumen	CC	4454	1671	1.95734e-36
GO:0006396	RNA processing	BP	1330	606	2.56863e-36
GO:0070013	intracellular organelle lumen	CC	5573	2014	1.43756e-33
GO:0031974	membrane-enclosed lumen	CC	5573	2014	1.43756e-33
GO:0043233	organelle lumen	CC	5573	2014	1.43756e-33
GO:0044428	nuclear part	CC	4801	1762	1.80513e-32
GO:1903231	mRNA binding involved in posttranscriptional gene silencing	MF	261	167	1.71089e-30
GO:0005730	nucleolus	CC	1369	599	6.73833e-30
GO:0044446	intracellular organelle part	CC	9316	3141	1.27187e-29
GO:0043228	non-membrane-bounded organelle	CC	4473	1640	1.81324e-29
GO:0044422	organelle part	CC	9599	3224	2.33561e-29
GO:0043232	intracellular non-membrane-bounded organelle	CC	4464	1636	2.84713e-29
GO:0043231	intracellular membrane-bounded organelle	CC	10491	3481	3.98885e-28
GO:0010467	gene expression	BP	6188	2174	5.05076e-28
GO:0003729	mRNA binding	MF	425	230	4.24685e-26
GO:0005634	nucleus	CC	7124	2445	3.44883e-25
GO:0043229	intracellular organelle	CC	12257	3965	2.40115e-23
GO:0005622	intracellular	CC	13992	4448	3.9385e-21
GO:0044424	intracellular part	CC	13992	4448	3.9385e-21
GO:0008152	metabolic process	BP	11817	3813	3.35057e-20
GO:0043227	membrane-bounded organelle	CC	12046	3874	1.83086e-19
GO:0005654	nucleoplasm	CC	3427	1242	2.69444e-19
GO:0034641	cellular nitrogen compound metabolic process	BP	6717	2274	5.10734e-19
GO:0043226	organelle	CC	13135	4184	1.03583e-18
GO:0043170	macromolecule metabolic process	BP	9779	3194	3.71525e-18
GO:0071704	organic substance metabolic process	BP	11329	3653	3.88461e-18
GO:0010629	negative regulation of gene expression	BP	2278	847	5.53841e-16
GO:0006412	translation	BP	668	295	1.01225e-15
GO:0043043	peptide biosynthetic process	BP	693	302	3.85765e-15
GO:0003676	nucleic acid binding	MF	3955	1380	6.33798e-15
GO:0005694	chromosome	CC	982	403	1.01372e-14
GO:0006139	nucleobase-containing compound metabolic process	BP	6016	2017	3.53131e-14
GO:0043604	amide biosynthetic process	BP	822	344	4.51856e-14
GO:0009892	negative regulation of metabolic process	BP	3322	1170	8.90113e-14
GO:0010605	negative regulation of macromolecule metabolic process	BP	3088	1091	3.22197e-13
GO:1901360	organic cyclic compound metabolic process	BP	6432	2134	5.09463e-13
GO:0006725	cellular aromatic compound metabolic process	BP	6217	2068	5.11521e-13
GO:0046483	heterocycle metabolic process	BP	6173	2054	5.73899e-13
GO:0034660	ncRNA metabolic process	BP	470	212	9.81386e-13
GO:0044427	chromosomal part	CC	855	349	1.56897e-12
GO:0090304	nucleic acid metabolic process	BP	5389	1808	1.59069e-12
GO:0044237	cellular metabolic process	BP	10578	3374	4.19719e-12
GO:0006518	peptide metabolic process	BP	811	331	6.14298e-12
GO:0005739	mitochondrion	CC	1492	562	7.69354e-12
GO:0006974	cellular response to DNA damage stimulus	BP	791	323	1.03842e-11
GO:0006281	DNA repair	BP	502	219	2.18462e-11
GO:0043603	cellular amide metabolic process	BP	1051	411	2.23338e-11
GO:0006996	organelle organization	BP	3373	1161	1.11244e-10
GO:0016071	mRNA metabolic process	BP	815	326	1.48218e-10
GO:0051276	chromosome organization	BP	1097	422	1.634e-10
GO:0090305	nucleic acid phosphodiester bond hydrolysis	BP	268	129	1.68424e-10
GO:0044451	nucleoplasm part	CC	1033	399	2.90601e-10
GO:0044391	ribosomal subunit	CC	173	89	1.84791e-09
GO:0022402	cell cycle process	BP	1280	475	3.93282e-09
GO:0034470	ncRNA processing	BP	293	134	4.98974e-09
GO:1901363	heterocyclic compound binding	MF	5739	1877	8.04568e-09
GO:0007049	cell cycle	BP	1716	615	1.0244e-08
GO:0098687	chromosomal region	CC	337	149	1.1772e-08
GO:0097159	organic cyclic compound binding	MF	5806	1894	1.59439e-08
GO:0005829	cytosol	CC	4909	1617	2.10676e-08
GO:0009987	cellular process	BP	15799	4854	2.14117e-08
GO:0016072	rRNA metabolic process	BP	191	93	2.82322e-08
GO:0016070	RNA metabolic process	BP	4867	1602	3.16979e-08
GO:0071103	DNA conformation change	BP	279	126	3.51505e-08
GO:0010564	regulation of cell cycle process	BP	764	296	4.39752e-08
GO:0015934	large ribosomal subunit	CC	108	59	6.12587e-08
GO:0006397	mRNA processing	BP	499	203	1.03638e-07
GO:0019083	viral transcription	BP	177	86	1.04193e-07
GO:0000278	mitotic cell cycle	BP	934	351	1.07716e-07
GO:0051726	regulation of cell cycle	BP	1149	422	1.20716e-07
GO:1903047	mitotic cell cycle process	BP	816	311	1.27826e-07
GO:0098798	mitochondrial protein complex	CC	233	107	1.30569e-07
GO:0006413	translational initiation	BP	183	88	1.34698e-07
GO:0044429	mitochondrial part	CC	977	364	1.76263e-07
GO:0006417	regulation of translation	BP	397	166	1.86656e-07
GO:0006807	nitrogen compound metabolic process	BP	10059	3161	2.54441e-07
GO:0035278	miRNA mediated inhibition of translation	BP	97	53	2.80718e-07
GO:0040033	negative regulation of translation, ncRNA-mediated	BP	97	53	2.80718e-07
GO:0045974	regulation of translation, ncRNA-mediated	BP	97	53	2.80718e-07
GO:0045786	negative regulation of cell cycle	BP	613	240	3.1789e-07
GO:0007346	regulation of mitotic cell cycle	BP	622	243	3.28561e-07
GO:1901566	organonitrogen compound biosynthetic process	BP	1819	636	3.52509e-07
GO:0005813	centrosome	CC	473	191	4.50299e-07
GO:0010948	negative regulation of cell cycle process	BP	344	145	6.23551e-07
GO:0044085	cellular component biogenesis	BP	2951	992	6.39179e-07
GO:0019080	viral gene expression	BP	191	89	6.60379e-07
GO:0044445	cytosolic part	CC	207	95	6.66942e-07
GO:0044450	microtubule organizing center part	CC	170	81	6.71162e-07
GO:1901987	regulation of cell cycle phase transition	BP	464	187	6.91249e-07
GO:0006414	translational elongation	BP	124	63	7.24173e-07
GO:0042254	ribosome biogenesis	BP	202	93	7.31079e-07
GO:0004518	nuclease activity	MF	171	81	9.05322e-07
GO:0034248	regulation of cellular amide metabolic process	BP	452	182	1.03839e-06
GO:0000781	chromosome, telomeric region	CC	156	75	1.11064e-06
GO:0005737	cytoplasm	CC	10896	3400	1.17277e-06
GO:0006364	rRNA processing	BP	154	74	1.33821e-06
GO:0005743	mitochondrial inner membrane	CC	445	179	1.37101e-06
GO:0015630	microtubule cytoskeleton	CC	1102	399	1.47686e-06
GO:0044238	primary metabolic process	BP	10515	3285	1.55572e-06
GO:0007005	mitochondrion organization	BP	466	186	1.56498e-06
GO:1902494	catalytic complex	CC	1103	399	1.63925e-06
GO:0140098	catalytic activity, acting on RNA	MF	268	116	1.71527e-06
GO:0004536	deoxyribonuclease activity	MF	41	27	1.94196e-06
GO:0005759	mitochondrial matrix	CC	448	179	2.26283e-06
GO:1901990	regulation of mitotic cell cycle phase transition	BP	428	172	2.34094e-06
GO:2001252	positive regulation of chromosome organization	BP	169	79	2.34254e-06
GO:0016604	nuclear body	CC	764	286	2.37179e-06
GO:0008380	RNA splicing	BP	440	176	2.52754e-06
GO:0022613	ribonucleoprotein complex biogenesis	BP	381	155	3.20664e-06
GO:0044815	DNA packaging complex	CC	113	57	3.21288e-06
GO:0045047	protein targeting to ER	BP	108	55	3.26231e-06
GO:0000075	cell cycle checkpoint	BP	197	89	3.31686e-06
GO:0044770	cell cycle phase transition	BP	609	233	3.4801e-06
GO:0045930	negative regulation of mitotic cell cycle	BP	308	129	3.74342e-06
GO:0005815	microtubule organizing center	CC	681	257	3.79652e-06
GO:0017148	negative regulation of translation	BP	198	89	4.27718e-06
GO:0072599	establishment of protein localization to endoplasmic reticulum	BP	112	56	5.52165e-06
GO:0070925	organelle assembly	BP	699	262	5.5867e-06
GO:0071427	mRNA-containing ribonucleoprotein complex export from nucleus	BP	107	54	5.65999e-06
GO:0006406	mRNA export from nucleus	BP	107	54	5.65999e-06
GO:0032543	mitochondrial translation	BP	125	61	5.89783e-06
GO:0004520	endodeoxyribonuclease activity	MF	28	20	6.51884e-06
GO:0006259	DNA metabolic process	BP	964	349	6.83745e-06
GO:0022625	cytosolic large ribosomal subunit	CC	52	31	7.60607e-06
GO:0140097	catalytic activity, acting on DNA	MF	152	71	7.66976e-06
GO:0006399	tRNA metabolic process	BP	160	74	7.75577e-06
GO:0034249	negative regulation of cellular amide metabolic process	BP	217	95	8.10401e-06
GO:0006614	SRP-dependent cotranslational protein targeting to membrane	BP	103	52	8.26022e-06
GO:0007093	mitotic cell cycle checkpoint	BP	147	69	8.32196e-06
GO:0006613	cotranslational protein targeting to membrane	BP	106	53	9.73537e-06
GO:0000786	nucleosome	CC	106	53	9.73537e-06
GO:0000375	RNA splicing, via transesterification reactions	BP	348	141	1.11872e-05
GO:0005740	mitochondrial envelope	CC	690	257	1.16522e-05
GO:0006323	DNA packaging	BP	194	86	1.1904e-05
GO:0032200	telomere organization	BP	167	76	1.21109e-05
GO:0044772	mitotic cell cycle phase transition	BP	565	215	1.23673e-05
GO:0071166	ribonucleoprotein complex localization	BP	117	57	1.25222e-05
GO:0034622	cellular protein-containing complex assembly	BP	952	343	1.31277e-05
GO:0007098	centrosome cycle	BP	112	55	1.31618e-05
GO:0006302	double-strand break repair	BP	211	92	1.35846e-05
GO:0000398	mRNA splicing, via spliceosome	BP	344	139	1.51347e-05
GO:0000377	RNA splicing, via transesterification reactions with bulged adenosine as nucleophile	BP	344	139	1.51347e-05
GO:0032993	protein-DNA complex	CC	187	83	1.58259e-05
GO:0015030	Cajal body	CC	75	40	1.70194e-05
GO:0000785	chromatin	CC	500	192	1.89224e-05
GO:0000793	condensed chromosome	CC	199	87	2.03058e-05
GO:0071426	ribonucleoprotein complex export from nucleus	BP	116	56	2.08081e-05
GO:0005814	centriole	CC	124	59	2.19812e-05
GO:0000956	nuclear-transcribed mRNA catabolic process	BP	197	86	2.41284e-05
GO:0007017	microtubule-based process	BP	627	234	2.4285e-05
GO:1903670	regulation of sprouting angiogenesis	BP	143	66	2.54213e-05
GO:0031023	microtubule organizing center organization	BP	122	58	2.6497e-05
GO:0006405	RNA export from nucleus	BP	122	58	2.6497e-05
GO:0032981	mitochondrial respiratory chain complex I assembly	BP	64	35	2.78838e-05
GO:0010257	NADH dehydrogenase complex assembly	BP	64	35	2.78838e-05
GO:0031966	mitochondrial membrane	CC	656	243	3.06433e-05
GO:0005761	mitochondrial ribosome	CC	84	43	3.15572e-05
GO:0000313	organellar ribosome	CC	84	43	3.15572e-05
GO:0019866	organelle inner membrane	CC	489	187	3.19253e-05
GO:0009451	RNA modification	BP	120	57	3.19419e-05
GO:1990234	transferase complex	CC	597	223	3.50156e-05
GO:0048519	negative regulation of biological process	BP	5537	1766	3.53616e-05
GO:0044444	cytoplasmic part	CC	9299	2900	3.5919e-05
GO:0044455	mitochondrial membrane part	CC	199	86	3.79057e-05
GO:0022626	cytosolic ribosome	CC	95	47	4.2849e-05
GO:0140053	mitochondrial gene expression	BP	148	67	4.72612e-05
GO:0000228	nuclear chromosome	CC	507	192	4.87455e-05
GO:0032206	positive regulation of telomere maintenance	BP	51	29	5.13304e-05
GO:0044454	nuclear chromosome part	CC	469	179	5.28327e-05
GO:0070126	mitochondrial translational termination	BP	88	44	5.3743e-05
GO:1901988	negative regulation of cell cycle phase transition	BP	254	105	5.42051e-05
GO:0000723	telomere maintenance	BP	154	69	5.49993e-05
GO:0043933	protein-containing complex subunit organization	BP	2032	682	5.84265e-05
GO:0045005	DNA-dependent DNA replication maintenance of fidelity	BP	33	21	5.85662e-05
GO:0072594	establishment of protein localization to organelle	BP	452	173	5.86551e-05
GO:0070972	protein localization to endoplasmic reticulum	BP	128	59	6.96544e-05
GO:0044270	cellular nitrogen compound catabolic process	BP	642	236	6.97302e-05
GO:0031297	replication fork processing	BP	29	19	7.3912e-05
GO:0098800	inner mitochondrial membrane protein complex	CC	115	54	7.51754e-05
GO:0000428	DNA-directed RNA polymerase complex	CC	84	42	7.87057e-05
GO:0055029	nuclear DNA-directed RNA polymerase complex	CC	84	42	7.87057e-05
GO:0006403	RNA localization	BP	208	88	7.90873e-05
GO:0006353	DNA-templated transcription, termination	BP	69	36	8.13625e-05
GO:0006284	base-excision repair	BP	38	23	8.17673e-05
GO:0031497	chromatin assembly	BP	153	68	8.41788e-05
GO:0007076	mitotic chromosome condensation	BP	15	12	8.46053e-05
GO:0022607	cellular component assembly	BP	2765	909	8.49629e-05
GO:0033044	regulation of chromosome organization	BP	311	124	8.50597e-05
GO:0033554	cellular response to stress	BP	1914	643	8.61394e-05
GO:0033108	mitochondrial respiratory chain complex assembly	BP	87	43	9.1773e-05
GO:0030880	RNA polymerase complex	CC	87	43	9.1773e-05
GO:0005819	spindle	CC	326	129	9.23205e-05
GO:0006415	translational termination	BP	100	48	9.39751e-05
GO:0061695	transferase complex, transferring phosphorus-containing groups	CC	181	78	9.49559e-05
GO:0060271	cilium assembly	BP	335	132	9.64284e-05
GO:0000731	DNA synthesis involved in DNA repair	BP	50	28	9.95744e-05
GO:0046907	intracellular transport	BP	1546	526	0.000102559
GO:0003697	single-stranded DNA binding	MF	90	44	0.000105893
GO:0005840	ribosome	CC	252	103	0.000107478
GO:0006334	nucleosome assembly	BP	135	61	0.000107668
GO:0006325	chromatin organization	BP	722	261	0.000108012
GO:0006120	mitochondrial electron transport, NADH to ubiquinone	BP	55	30	0.000109314
GO:0005515	protein binding	MF	11329	3495	0.000113639
GO:1903671	negative regulation of sprouting angiogenesis	BP	80	40	0.000115359
GO:0006354	DNA-templated transcription, elongation	BP	106	50	0.000118326
GO:0010468	regulation of gene expression	BP	4819	1538	0.000130086
GO:0051301	cell division	BP	575	212	0.000130838
GO:0009141	nucleoside triphosphate metabolic process	BP	337	132	0.000131413
GO:0006283	transcription-coupled nucleotide-excision repair	BP	73	37	0.000143401
GO:0043535	regulation of blood vessel endothelial cell migration	BP	158	69	0.000144212
GO:0070125	mitochondrial translational elongation	BP	86	42	0.000155025
GO:0034655	nucleobase-containing compound catabolic process	BP	598	219	0.000160931
GO:0010165	response to X-ray	BP	28	18	0.000164899
GO:0009144	purine nucleoside triphosphate metabolic process	BP	321	126	0.000165872
GO:0005684	U2-type spliceosomal complex	CC	76	38	0.00016924
GO:0006612	protein targeting to membrane	BP	167	72	0.000169618
GO:0006289	nucleotide-excision repair	BP	102	48	0.000172102
GO:1901991	negative regulation of mitotic cell cycle phase transition	BP	235	96	0.000184674
GO:1903588	negative regulation of blood vessel endothelial cell proliferation involved in sprouting angiogenesis	BP	26	17	0.000185285
GO:2001020	regulation of response to DNA damage stimulus	BP	201	84	0.000186371
GO:0000784	nuclear chromosome, telomeric region	CC	121	55	0.000189574
GO:0046034	ATP metabolic process	BP	287	114	0.00019127
GO:0044452	nucleolar part	CC	151	66	0.000192702
GO:0045333	cellular respiration	BP	176	75	0.000195744
GO:0000070	mitotic sister chromatid segregation	BP	132	59	0.000198942
GO:0090501	RNA phosphodiester bond hydrolysis	BP	132	59	0.000198942
GO:0006310	DNA recombination	BP	244	99	0.000199134
GO:0008630	intrinsic apoptotic signaling pathway in response to DNA damage	BP	92	44	0.00020024
GO:0019439	aromatic compound catabolic process	BP	655	237	0.00020583
GO:0065004	protein-DNA complex assembly	BP	210	87	0.000206349
GO:0050882	voluntary musculoskeletal movement	BP	7	7	0.000208019
GO:0044782	cilium organization	BP	346	134	0.000210024
GO:0005681	spliceosomal complex	CC	160	69	0.000226861
GO:0071013	catalytic step 2 spliceosome	CC	82	40	0.000227137
GO:1905049	negative regulation of metallopeptidase activity	BP	14	11	0.000229307
GO:0019985	translesion synthesis	BP	40	23	0.000242327
GO:0000226	microtubule cytoskeleton organization	BP	460	172	0.000246145
GO:0000077	DNA damage checkpoint	BP	133	59	0.000254736
GO:0051536	iron-sulfur cluster binding	MF	57	30	0.000255218
GO:0051540	metal cluster binding	MF	57	30	0.000255218
GO:0016655	oxidoreductase activity, acting on NAD(P)H, quinone or similar compound as acceptor	MF	57	30	0.000255218
GO:0071840	cellular component organization or biogenesis	BP	5922	1868	0.000261435
GO:0007059	chromosome segregation	BP	275	109	0.000286776
GO:0009199	ribonucleoside triphosphate metabolic process	BP	319	124	0.000297168
GO:0016651	oxidoreductase activity, acting on NAD(P)H	MF	96	45	0.000302026
GO:1902806	regulation of cell cycle G1/S phase transition	BP	195	81	0.000302622
GO:0098781	ncRNA transcription	BP	104	48	0.000304732
GO:0046700	heterocycle catabolic process	BP	641	231	0.000321139
GO:0009205	purine ribonucleoside triphosphate metabolic process	BP	314	122	0.000337931
GO:0009167	purine ribonucleoside monophosphate metabolic process	BP	317	123	0.000341207
GO:0000184	nuclear-transcribed mRNA catabolic process, nonsense-mediated decay	BP	118	53	0.000353231
GO:1903587	regulation of blood vessel endothelial cell proliferation involved in sprouting angiogenesis	BP	48	26	0.00035876
GO:0006402	mRNA catabolic process	BP	338	130	0.000361498
GO:0000779	condensed chromosome, centromeric region	CC	110	50	0.000362565
GO:0006401	RNA catabolic process	BP	368	140	0.000382741
GO:0009126	purine nucleoside monophosphate metabolic process	BP	318	123	0.000394999
GO:0031124	mRNA 3'-end processing	BP	89	42	0.000395799
GO:0000819	sister chromatid segregation	BP	157	67	0.000396386
GO:0004519	endonuclease activity	MF	105	48	0.000400639
GO:0032508	DNA duplex unwinding	BP	76	37	0.000403517
GO:0042162	telomeric DNA binding	MF	34	20	0.00040637
GO:0051028	mRNA transport	BP	146	63	0.000406522
GO:2001021	negative regulation of response to DNA damage stimulus	BP	79	38	0.00045905
GO:0090150	establishment of protein localization to membrane	BP	287	112	0.00047708
GO:1901361	organic cyclic compound catabolic process	BP	685	244	0.000484
GO:0031503	protein-containing complex localization	BP	238	95	0.000513477
GO:0002181	cytoplasmic translation	BP	69	34	0.000515915
GO:0016469	proton-transporting two-sector ATPase complex	CC	44	24	0.000523108
GO:0019843	rRNA binding	MF	44	24	0.000523108
GO:0044615	nuclear pore nuclear basket	CC	11	9	0.000544221
GO:0019222	regulation of metabolic process	BP	6816	2132	0.000547338
GO:0051298	centrosome duplication	BP	59	30	0.000552947
GO:0000725	recombinational repair	BP	109	49	0.000564488
GO:0003899	DNA-directed 5'-3' RNA polymerase activity	MF	19	13	0.000570452
GO:0016607	nuclear speck	CC	386	145	0.000575322
GO:0006119	oxidative phosphorylation	BP	131	57	0.000582064
GO:0000346	transcription export complex	CC	13	10	0.000611243
GO:0006886	intracellular protein transport	BP	833	291	0.000618189
GO:0004527	exonuclease activity	MF	67	33	0.00062592
GO:0070742	C2H2 zinc finger domain binding	MF	15	11	0.000627235
GO:0009411	response to UV	BP	137	59	0.000646986
GO:0031975	envelope	CC	1093	374	0.000649538
GO:0031967	organelle envelope	CC	1093	374	0.000649538
GO:0043534	blood vessel endothelial cell migration	BP	182	75	0.000652852
GO:0006301	postreplication repair	BP	47	25	0.000665313
GO:0000775	chromosome, centromeric region	CC	185	76	0.000672293
GO:0140101	catalytic activity, acting on a tRNA	MF	99	45	0.000695857
GO:1904628	cellular response to phorbol 13-acetate 12-myristate	BP	6	6	0.00069862
GO:0098645	collagen network	CC	6	6	0.00069862
GO:0031573	intra-S DNA damage checkpoint	BP	6	6	0.00069862
GO:0098642	network-forming collagen trimer	CC	6	6	0.00069862
GO:0051351	positive regulation of ligase activity	BP	6	6	0.00069862
GO:1904627	response to phorbol 13-acetate 12-myristate	BP	6	6	0.00069862
GO:0044265	cellular macromolecule catabolic process	BP	1003	345	0.000698755
GO:0003735	structural constituent of ribosome	MF	157	66	0.000711878
GO:0009145	purine nucleoside triphosphate biosynthetic process	BP	160	67	0.000739204
GO:0006611	protein export from nucleus	BP	163	68	0.000766276
GO:0032392	DNA geometric change	BP	86	40	0.000772255
GO:0051649	establishment of localization in cell	BP	1919	633	0.000788066
GO:0050136	NADH dehydrogenase (quinone) activity	MF	45	24	0.000806385
GO:0008137	NADH dehydrogenase (ubiquinone) activity	MF	45	24	0.000806385
GO:0003954	NADH dehydrogenase activity	MF	45	24	0.000806385
GO:0043039	tRNA aminoacylation	BP	45	24	0.000806385
GO:0008033	tRNA processing	BP	105	47	0.000811276
GO:0005762	mitochondrial large ribosomal subunit	CC	55	28	0.000815728
GO:0000315	organellar large ribosomal subunit	CC	55	28	0.000815728
GO:0005747	mitochondrial respiratory chain complex I	CC	50	26	0.000822011
GO:0030964	NADH dehydrogenase complex	CC	50	26	0.000822011
GO:0045271	respiratory chain complex I	CC	50	26	0.000822011
GO:0031570	DNA integrity checkpoint	BP	141	60	0.000843157
GO:0071897	DNA biosynthetic process	BP	192	78	0.000851445
GO:1902807	negative regulation of cell cycle G1/S phase transition	BP	130	56	0.000868052
GO:0000724	double-strand break repair via homologous recombination	BP	108	48	0.00086992
GO:0000777	condensed chromosome kinetochore	CC	100	45	0.000904009
GO:0002040	sprouting angiogenesis	BP	181	74	0.000921726
GO:0009201	ribonucleoside triphosphate biosynthetic process	BP	164	68	0.000932458
GO:0006369	termination of RNA polymerase II transcription	BP	31	18	0.000976315
GO:0016591	RNA polymerase II, holoenzyme	CC	71	34	0.000987994
GO:0071011	precatalytic spliceosome	CC	48	25	0.000998523
GO:1905562	regulation of vascular endothelial cell proliferation	BP	48	25	0.000998523
GO:0071005	U2-type precatalytic spliceosome	CC	48	25	0.000998523
GO:0101023	vascular endothelial cell proliferation	BP	48	25	0.000998523
GO:0032204	regulation of telomere maintenance	BP	79	37	0.00101909
GO:0010833	telomere maintenance via telomere lengthening	BP	79	37	0.00101909
GO:0022904	respiratory electron transport chain	BP	106	47	0.00104118
GO:0009161	ribonucleoside monophosphate metabolic process	BP	331	125	0.00105025
GO:0009206	purine ribonucleoside triphosphate biosynthetic process	BP	159	66	0.00106101
GO:0006605	protein targeting	BP	364	136	0.00106882
GO:0065003	protein-containing complex assembly	BP	1742	576	0.00107497
GO:0070647	protein modification by small protein conjugation or removal	BP	1050	358	0.00110519
GO:0006400	tRNA modification	BP	61	30	0.00112023
GO:0060255	regulation of macromolecule metabolic process	BP	6312	1973	0.00119104
GO:0030496	midbody	CC	171	70	0.00119663
GO:0043038	amino acid activation	BP	46	24	0.00121347
GO:0045361	negative regulation of interleukin-1 biosynthetic process	BP	8	7	0.00123063
GO:0016073	snRNA metabolic process	BP	77	36	0.0012318
GO:2000045	regulation of G1/S transition of mitotic cell cycle	BP	177	72	0.00126076
GO:0031123	RNA 3'-end processing	BP	107	47	0.00132663
GO:0098644	complex of collagen trimers	CC	18	12	0.00133157
GO:0006312	mitotic recombination	BP	18	12	0.00133157
GO:1905563	negative regulation of vascular endothelial cell proliferation	BP	27	16	0.00138246
GO:0005488	binding	MF	14625	4445	0.00138336
GO:0033043	regulation of organelle organization	BP	1148	388	0.00139804
GO:0002043	blood vessel endothelial cell proliferation involved in sprouting angiogenesis	BP	54	27	0.00142511
GO:2000134	negative regulation of G1/S transition of mitotic cell cycle	BP	124	53	0.00145331
GO:0070200	establishment of protein localization to telomere	BP	16	11	0.0014657
GO:0016226	iron-sulfur cluster assembly	BP	16	11	0.0014657
GO:0031163	metallo-sulfur cluster assembly	BP	16	11	0.0014657
GO:1905203	regulation of connective tissue replacement	BP	16	11	0.0014657
GO:0009142	nucleoside triphosphate biosynthetic process	BP	175	71	0.00147316
GO:0010507	negative regulation of autophagy	BP	83	38	0.00148543
GO:0001937	negative regulation of endothelial cell proliferation	BP	75	35	0.00148915
GO:0016032	viral process	BP	822	284	0.00149789
GO:0000145	exocyst	CC	10	8	0.00150958
GO:1904851	positive regulation of establishment of protein localization to telomere	BP	10	8	0.00150958
GO:1904867	protein localization to Cajal body	BP	10	8	0.00150958
GO:1903405	protein localization to nuclear body	BP	10	8	0.00150958
GO:0009123	nucleoside monophosphate metabolic process	BP	349	130	0.00154667
GO:0007156	homophilic cell adhesion via plasma membrane adhesion molecules	BP	130	55	0.00158666
GO:1904816	positive regulation of protein localization to chromosome, telomeric region	BP	12	9	0.00159809
GO:1990173	protein localization to nucleoplasm	BP	12	9	0.00159809
GO:0030914	STAGA complex	CC	12	9	0.00159809
GO:0030261	chromosome condensation	BP	32	18	0.00161369
GO:0010719	negative regulation of epithelial to mesenchymal transition	BP	32	18	0.00161369
GO:0042775	mitochondrial ATP synthesis coupled electron transport	BP	89	40	0.00174392
GO:0051168	nuclear export	BP	176	71	0.0017592
GO:0050657	nucleic acid transport	BP	176	71	0.0017592
GO:0050658	RNA transport	BP	176	71	0.0017592
GO:0071824	protein-DNA complex subunit organization	BP	240	93	0.00176017
GO:0097194	execution phase of apoptosis	BP	65	31	0.0017607
GO:0006418	tRNA aminoacylation for protein translation	BP	42	22	0.00179472
GO:0051236	establishment of RNA localization	BP	179	72	0.00179713
GO:0003684	damaged DNA binding	MF	60	29	0.00189247
GO:0034062	5'-3' RNA polymerase activity	MF	23	14	0.00193139
GO:0097747	RNA polymerase activity	MF	23	14	0.00193139
GO:0008168	methyltransferase activity	MF	191	76	0.00193841
GO:0051194	positive regulation of cofactor metabolic process	BP	30	17	0.0019436
GO:0000776	kinetochore	CC	131	55	0.00195217
GO:0097711	ciliary basal body-plasma membrane docking	BP	95	42	0.00200309
GO:0036297	interstrand cross-link repair	BP	50	25	0.00211144
GO:0050661	NADP binding	MF	50	25	0.00211144
GO:0051052	regulation of DNA metabolic process	BP	403	147	0.00211651
GO:0051539	4 iron, 4 sulfur cluster binding	MF	35	19	0.00211661
GO:0098534	centriole assembly	BP	35	19	0.00211661
GO:0005746	mitochondrial respiratory chain	CC	79	36	0.00215792
GO:0006368	transcription elongation from RNA polymerase II promoter	BP	79	36	0.00215792
GO:0042795	snRNA transcription by RNA polymerase II	BP	71	33	0.00217744
GO:0006282	regulation of DNA repair	BP	112	48	0.00221577
GO:0042773	ATP synthesis coupled electron transport	BP	90	40	0.00224728
GO:2001169	regulation of ATP biosynthetic process	BP	90	40	0.00224728
GO:1905269	positive regulation of chromatin organization	BP	101	44	0.00225951
GO:0097709	connective tissue replacement	BP	21	13	0.00226513
GO:1904753	negative regulation of vascular associated smooth muscle cell migration	BP	21	13	0.00226513
GO:0033176	proton-transporting V-type ATPase complex	CC	21	13	0.00226513
GO:0044403	symbiont process	BP	884	302	0.00229454
GO:0055086	nucleobase-containing small molecule metabolic process	BP	740	256	0.00230523
GO:0034502	protein localization to chromosome	BP	82	37	0.00233755
GO:0070198	protein localization to chromosome, telomeric region	BP	28	16	0.00233867
GO:0005587	collagen type IV trimer	CC	5	5	0.002346
GO:0052696	flavonoid glucuronidation	BP	5	5	0.002346
GO:0071817	MMXD complex	CC	5	5	0.002346
GO:0070390	transcription export complex 2	CC	5	5	0.002346
GO:1990542	mitochondrial transmembrane transport	BP	66	31	0.00238367
GO:0016741	transferase activity, transferring one-carbon groups	MF	201	79	0.00238555
GO:0044839	cell cycle G2/M phase transition	BP	257	98	0.00242731
GO:0016236	macroautophagy	BP	272	103	0.00247877
GO:0006333	chromatin assembly or disassembly	BP	178	71	0.00248127
GO:0090049	regulation of cell migration involved in sprouting angiogenesis	BP	85	38	0.00251679
GO:0016242	negative regulation of macroautophagy	BP	33	18	0.00256883
GO:0008023	transcription elongation factor complex	CC	48	24	0.00257239
GO:0070987	error-free translesion synthesis	BP	19	12	0.00263633
GO:0042771	intrinsic apoptotic signaling pathway in response to DNA damage by p53 class mediator	BP	43	22	0.00265074
GO:0009150	purine ribonucleotide metabolic process	BP	500	178	0.00268263
GO:2000779	regulation of double-strand break repair	BP	72	33	0.0028846
GO:0009301	snRNA transcription	BP	72	33	0.0028846
GO:1901796	regulation of signal transduction by p53 class mediator	BP	179	71	0.00293103
GO:0019637	organophosphate metabolic process	BP	1090	366	0.00300712
GO:0044430	cytoskeletal part	CC	1543	508	0.00303228
GO:0006379	mRNA cleavage	BP	17	11	0.00303607
GO:0016254	preassembly of GPI anchor in ER membrane	BP	17	11	0.00303607
GO:0030262	apoptotic nuclear changes	BP	31	17	0.00311816
GO:0004003	ATP-dependent DNA helicase activity	MF	31	17	0.00311816
GO:0007099	centriole replication	BP	31	17	0.00311816
GO:1902230	negative regulation of intrinsic apoptotic signaling pathway in response to DNA damage	BP	31	17	0.00311816
GO:0016567	protein ubiquitination	BP	794	272	0.00312607
GO:0034728	nucleosome organization	BP	165	66	0.00317681
GO:0032446	protein modification by small protein conjugation	BP	873	297	0.00322648
GO:0044773	mitotic DNA damage checkpoint	BP	86	38	0.00323123
GO:0004386	helicase activity	MF	128	53	0.00331816
GO:0033365	protein localization to organelle	BP	798	273	0.00333338
GO:0070199	establishment of protein localization to chromosome	BP	24	14	0.00337136
GO:0045765	regulation of angiogenesis	BP	383	139	0.00338696
GO:0016525	negative regulation of angiogenesis	BP	177	70	0.00339972
GO:0016043	cellular component organization	BP	5782	1803	0.00341491
GO:0001650	fibrillar center	CC	131	54	0.00342261
GO:0000726	non-recombinational repair	BP	89	39	0.00343678
GO:1905205	positive regulation of connective tissue replacement	BP	15	10	0.00344378
GO:0098803	respiratory chain complex	CC	70	32	0.00348344
GO:0006360	transcription by RNA polymerase I	BP	62	29	0.0035012
GO:0043537	negative regulation of blood vessel endothelial cell migration	BP	81	36	0.00363045
GO:0098651	basement membrane collagen trimer	CC	7	6	0.00364222
GO:1902389	ceramide 1-phosphate transport	BP	7	6	0.00364222
GO:0016889	endodeoxyribonuclease activity, producing 3'-phosphomonoesters	MF	7	6	0.00364222
GO:1904026	regulation of collagen fibril organization	BP	7	6	0.00364222
GO:0043624	cellular protein complex disassembly	BP	195	76	0.00367236
GO:1990391	DNA repair complex	CC	29	16	0.00378532
GO:1900117	regulation of execution phase of apoptosis	BP	29	16	0.00378532
GO:0016569	covalent chromatin modification	BP	433	155	0.00381372
GO:0098847	sequence-specific single stranded DNA binding	MF	13	9	0.00381851
GO:0002097	tRNA wobble base modification	BP	13	9	0.00381851
GO:0090734	site of DNA damage	CC	65	30	0.00385514
GO:0034399	nuclear periphery	CC	126	52	0.00390675
GO:0033683	nucleotide-excision repair, DNA incision	BP	39	20	0.00394673
GO:1902229	regulation of intrinsic apoptotic signaling pathway in response to DNA damage	BP	39	20	0.00394673
GO:0051054	positive regulation of DNA metabolic process	BP	222	85	0.00395519
GO:0140014	mitotic nuclear division	BP	237	90	0.00405524
GO:0072711	cellular response to hydroxyurea	BP	11	8	0.00408389
GO:0070203	regulation of establishment of protein localization to telomere	BP	11	8	0.00408389
GO:0000027	ribosomal large subunit assembly	BP	11	8	0.00408389
GO:0090657	telomeric loop disassembly	BP	11	8	0.00408389
GO:0030008	TRAPP complex	CC	11	8	0.00408389
GO:0003680	AT DNA binding	MF	9	7	0.00410319
GO:0016281	eukaryotic translation initiation factor 4F complex	CC	9	7	0.00410319
GO:0032356	oxidized DNA binding	MF	9	7	0.00410319
GO:1904871	positive regulation of protein localization to Cajal body	BP	9	7	0.00410319
GO:1904869	regulation of protein localization to Cajal body	BP	9	7	0.00410319
GO:0031105	septin complex	CC	9	7	0.00410319
GO:0008026	ATP-dependent helicase activity	MF	52	25	0.00413831
GO:0070035	purine NTP-dependent helicase activity	MF	52	25	0.00413831
GO:0009259	ribonucleotide metabolic process	BP	514	181	0.00418152
GO:1903426	regulation of reactive oxygen species biosynthetic process	BP	101	43	0.00422153
GO:0001099	basal RNA polymerase II transcription machinery binding	MF	60	28	0.00424518
GO:0001098	basal transcription machinery binding	MF	60	28	0.00424518
GO:0044774	mitotic DNA integrity checkpoint	BP	90	39	0.00434639
GO:0010212	response to ionizing radiation	BP	144	58	0.00455553
GO:0007051	spindle organization	BP	147	59	0.0046505
GO:0070063	RNA polymerase binding	MF	63	29	0.0046656
GO:0003678	DNA helicase activity	MF	42	21	0.00467168
GO:0000993	RNA polymerase II complex binding	MF	42	21	0.00467168
GO:2000181	negative regulation of blood vessel morphogenesis	BP	179	70	0.0046783
GO:0051641	cellular localization	BP	2548	816	0.00473058
GO:0006754	ATP biosynthetic process	BP	150	60	0.00474174
GO:0007088	regulation of mitotic nuclear division	BP	150	60	0.00474174
GO:0060972	left/right pattern formation	BP	20	12	0.00481278
GO:0030515	snoRNA binding	MF	20	12	0.00481278
GO:0006296	nucleotide-excision repair, DNA incision, 5'-to lesion	BP	37	19	0.00482188
GO:1904358	positive regulation of telomere maintenance via telomere lengthening	BP	37	19	0.00482188
GO:0097526	spliceosomal tri-snRNP complex	CC	37	19	0.00482188
GO:0046540	U4/U6 x U5 tri-snRNP complex	CC	37	19	0.00482188
GO:0007569	cell aging	BP	116	48	0.00509402
GO:0009057	macromolecule catabolic process	BP	1226	406	0.00509459
GO:0008757	S-adenosylmethionine-dependent methyltransferase activity	MF	136	55	0.00509609
GO:0031058	positive regulation of histone modification	BP	88	38	0.00518946
GO:0070469	respiratory chain	CC	88	38	0.00518946
GO:0016853	isomerase activity	MF	122	50	0.00540491
GO:0071479	cellular response to ionizing radiation	BP	69	31	0.00549051
GO:0006446	regulation of translational initiation	BP	69	31	0.00549051
GO:0010803	regulation of tumor necrosis factor-mediated signaling pathway	BP	61	28	0.00564761
GO:1903322	positive regulation of protein modification by small protein conjugation or removal	BP	128	52	0.00569341
GO:0010824	regulation of centrosome duplication	BP	40	20	0.00570911
GO:1902165	regulation of intrinsic apoptotic signaling pathway in response to DNA damage by p53 class mediator	BP	18	11	0.00571458
GO:0034451	centriolar satellite	CC	30	16	0.00589015
GO:0006362	transcription elongation from RNA polymerase I promoter	BP	30	16	0.00589015
GO:0008094	DNA-dependent ATPase activity	MF	72	32	0.00589137
GO:2001242	regulation of intrinsic apoptotic signaling pathway	BP	163	64	0.00595832
GO:0044843	cell cycle G1/S phase transition	BP	288	106	0.00597243
GO:0010594	regulation of endothelial cell migration	BP	231	87	0.00601057
GO:0043175	RNA polymerase core enzyme binding	MF	48	23	0.00613985
GO:0044798	nuclear transcription factor complex	CC	140	56	0.00620395
GO:0006163	purine nucleotide metabolic process	BP	528	184	0.00631741
GO:0016570	histone modification	BP	420	149	0.00648134
GO:0050660	flavin adenine dinucleotide binding	MF	67	30	0.00661807
GO:0015935	small ribosomal subunit	CC	67	30	0.00661807
GO:0007004	telomere maintenance via telomerase	BP	67	30	0.00661807
GO:0008135	translation factor activity, RNA binding	MF	67	30	0.00661807
GO:0000922	spindle pole	CC	152	60	0.00662934
GO:0016363	nuclear matrix	CC	106	44	0.0066494
GO:1902749	regulation of cell cycle G2/M phase transition	BP	202	77	0.00665252
GO:1902166	negative regulation of intrinsic apoptotic signaling pathway in response to DNA damage by p53 class mediator	BP	16	10	0.00674059
GO:0016887	ATPase activity	MF	280	103	0.00676505
GO:0015986	ATP synthesis coupled proton transport	BP	23	13	0.00676901
GO:0015985	energy coupled proton transport, down electrochemical gradient	BP	23	13	0.00676901
GO:0030990	intraciliary transport particle	CC	23	13	0.00676901
GO:0007064	mitotic sister chromatid cohesion	BP	23	13	0.00676901
GO:1902254	negative regulation of intrinsic apoptotic signaling pathway by p53 class mediator	BP	23	13	0.00676901
GO:0006297	nucleotide-excision repair, DNA gap filling	BP	23	13	0.00676901
GO:0097193	intrinsic apoptotic signaling pathway	BP	277	102	0.00678102
GO:0072521	purine-containing compound metabolic process	BP	560	194	0.00679582
GO:0098813	nuclear chromosome segregation	BP	220	83	0.00679987
GO:0006383	transcription by RNA polymerase III	BP	51	24	0.00686726
GO:0030332	cyclin binding	MF	28	15	0.00719914
GO:0006921	cellular component disassembly involved in execution phase of apoptosis	BP	33	17	0.00721851
GO:0043928	exonucleolytic nuclear-transcribed mRNA catabolic process involved in deadenylation-dependent decay	BP	33	17	0.00721851
GO:0051053	negative regulation of DNA metabolic process	BP	141	56	0.007355
GO:0043470	regulation of carbohydrate catabolic process	BP	84	36	0.0073895
GO:0000018	regulation of DNA recombination	BP	84	36	0.0073895
GO:1904752	regulation of vascular associated smooth muscle cell migration	BP	46	22	0.00748606
GO:1904738	vascular associated smooth muscle cell migration	BP	46	22	0.00748606
GO:0099132	ATP hydrolysis coupled cation transmembrane transport	BP	54	25	0.0075823
GO:0046605	regulation of centrosome cycle	BP	54	25	0.0075823
GO:0005657	replication fork	CC	54	25	0.0075823
GO:0043542	endothelial cell migration	BP	275	101	0.00764453
GO:0006260	DNA replication	BP	260	96	0.00773226
GO:0015931	nucleobase-containing compound transport	BP	221	83	0.00776016
GO:0008654	phospholipid biosynthetic process	BP	251	93	0.00776701
GO:0006839	mitochondrial transport	BP	224	84	0.00777069
GO:0035497	cAMP response element binding	MF	14	9	0.00787287
GO:0016854	racemase and epimerase activity	MF	14	9	0.00787287
GO:1903624	regulation of DNA catabolic process	BP	14	9	0.00787287
GO:0045360	regulation of interleukin-1 biosynthetic process	BP	14	9	0.00787287
GO:1904814	regulation of protein localization to chromosome, telomeric region	BP	14	9	0.00787287
GO:0062037	D-loop DNA binding	MF	4	4	0.00787704
GO:0060574	intestinal epithelial cell maturation	BP	4	4	0.00787704
GO:0003960	NADPH:quinone reductase activity	MF	4	4	0.00787704
GO:1901097	negative regulation of autophagosome maturation	BP	4	4	0.00787704
GO:1904027	negative regulation of collagen fibril organization	BP	4	4	0.00787704
GO:2000346	negative regulation of hepatocyte proliferation	BP	4	4	0.00787704
GO:1905180	positive regulation of cardiac muscle tissue regeneration	BP	4	4	0.00787704
GO:0033133	positive regulation of glucokinase activity	BP	4	4	0.00787704
GO:1900365	positive regulation of mRNA polyadenylation	BP	4	4	0.00787704
GO:0097752	regulation of DNA stability	BP	4	4	0.00787704
GO:0016435	rRNA (guanine) methyltransferase activity	MF	4	4	0.00787704
GO:0000451	rRNA 2'-O-methylation	BP	4	4	0.00787704
GO:0033353	S-adenosylmethionine cycle	BP	4	4	0.00787704
GO:0061821	telomeric D-loop binding	MF	4	4	0.00787704
GO:0002039	p53 binding	MF	65	29	0.00797709
GO:1902554	serine/threonine protein kinase complex	CC	65	29	0.00797709
GO:1904706	negative regulation of vascular smooth muscle cell proliferation	BP	41	20	0.00806713
GO:0050434	positive regulation of viral transcription	BP	41	20	0.00806713
GO:0044248	cellular catabolic process	BP	2054	660	0.00810795
GO:0019693	ribose phosphate metabolic process	BP	531	184	0.00811859
GO:0042776	mitochondrial ATP synthesis coupled proton transport	BP	21	12	0.00820965
GO:0060044	negative regulation of cardiac muscle cell proliferation	BP	21	12	0.00820965
GO:0032153	cell division site	CC	57	26	0.00828065
GO:0032155	cell division site part	CC	57	26	0.00828065
GO:0019899	enzyme binding	MF	1941	625	0.00829051
GO:1903578	regulation of ATP metabolic process	BP	110	45	0.00831956
GO:0009894	regulation of catabolic process	BP	916	306	0.00848225
GO:0032205	negative regulation of telomere maintenance	BP	36	18	0.00855178
GO:2000765	regulation of cytoplasmic translation	BP	26	14	0.00880698
GO:0070461	SAGA-type complex	CC	26	14	0.00880698
GO:1902253	regulation of intrinsic apoptotic signaling pathway by p53 class mediator	BP	31	16	0.00884695
GO:0010596	negative regulation of endothelial cell migration	BP	99	41	0.00898273
GO:0140102	catalytic activity, acting on a rRNA	MF	12	8	0.00905548
GO:0003906	DNA-(apurinic or apyrimidinic site) endonuclease activity	MF	12	8	0.00905548
GO:0009812	flavonoid metabolic process	BP	12	8	0.00905548
GO:0097284	hepatocyte apoptotic process	BP	12	8	0.00905548
GO:0070986	left/right axis specification	BP	12	8	0.00905548
GO:0034088	maintenance of mitotic sister chromatid cohesion	BP	12	8	0.00905548
GO:0034086	maintenance of sister chromatid cohesion	BP	12	8	0.00905548
GO:0005845	mRNA cap binding complex	CC	12	8	0.00905548
GO:1902510	regulation of apoptotic DNA fragmentation	BP	12	8	0.00905548
GO:0070202	regulation of establishment of protein localization to chromosome	BP	12	8	0.00905548
GO:0072710	response to hydroxyurea	BP	12	8	0.00905548
GO:0008649	rRNA methyltransferase activity	MF	12	8	0.00905548
GO:0000722	telomere maintenance via recombination	BP	12	8	0.00905548
GO:0008408	3'-5' exonuclease activity	MF	44	21	0.00913413
GO:0050680	negative regulation of epithelial cell proliferation	BP	163	63	0.00938073
GO:0016241	regulation of macroautophagy	BP	166	64	0.00945629
GO:0072395	signal transduction involved in cell cycle checkpoint	BP	74	32	0.00955332
GO:0098732	macromolecule deacylation	BP	88	37	0.00958015
GO:0034708	methyltransferase complex	CC	88	37	0.00958015
GO:0044271	cellular nitrogen compound biosynthetic process	BP	4735	1476	0.00961005
GO:0022900	electron transport chain	BP	175	67	0.00965046
GO:0090407	organophosphate biosynthetic process	BP	640	218	0.0098787
GO:0031330	negative regulation of cellular catabolic process	BP	244	90	0.00994355
GO:0008327	methyl-CpG binding	MF	19	11	0.00994717
GO:0090670	RNA localization to Cajal body	BP	19	11	0.00994717
GO:0090685	RNA localization to nucleus	BP	19	11	0.00994717
GO:0090672	telomerase RNA localization	BP	19	11	0.00994717
GO:0090671	telomerase RNA localization to Cajal body	BP	19	11	0.00994717
GO:0032886	regulation of microtubule-based process	BP	199	75	0.0099603
GO:0006732	coenzyme metabolic process	BP	366	130	0.00996657
GO:0000086	G2/M transition of mitotic cell cycle	BP	238	88	0.00997971
GO:0032154	cleavage furrow	CC	55	25	0.0100303
GO:0010332	response to gamma radiation	BP	55	25	0.0100303
GO:0099023	tethering complex	CC	55	25	0.0100303
GO:0030811	regulation of nucleotide catabolic process	BP	77	33	0.0100391
GO:0140078	class I DNA-(apurinic or apyrimidinic site) endonuclease activity	MF	10	7	0.0101549
GO:0002182	cytoplasmic translational elongation	BP	10	7	0.0101549
GO:0098505	G-rich strand telomeric DNA binding	MF	10	7	0.0101549
GO:1904684	negative regulation of metalloendopeptidase activity	BP	10	7	0.0101549
GO:0000109	nucleotide-excision repair complex	CC	10	7	0.0101549
GO:1900247	regulation of cytoplasmic translational elongation	BP	10	7	0.0101549
GO:0005666	RNA polymerase III complex	CC	10	7	0.0101549
GO:0032156	septin cytoskeleton	CC	10	7	0.0101549
GO:0000049	tRNA binding	MF	47	22	0.010175
GO:1903672	positive regulation of sprouting angiogenesis	BP	66	29	0.0102467
GO:1901342	regulation of vasculature development	BP	425	149	0.0102853
GO:0009452	7-methylguanosine RNA capping	BP	34	17	0.0104844
GO:0032691	negative regulation of interleukin-1 beta production	BP	34	17	0.0104844
GO:0000291	nuclear-transcribed mRNA catabolic process, exonucleolytic	BP	34	17	0.0104844
GO:0032212	positive regulation of telomere maintenance via telomerase	BP	34	17	0.0104844
GO:0036260	RNA capping	BP	34	17	0.0104844
GO:0010498	proteasomal protein catabolic process	BP	382	135	0.0105507
GO:0043190	ATP-binding cassette (ABC) transporter complex	CC	6	5	0.0105829
GO:0031428	box C/D snoRNP complex	CC	6	5	0.0105829
GO:0008821	crossover junction endodeoxyribonuclease activity	MF	6	5	0.0105829
GO:0051552	flavone metabolic process	BP	6	5	0.0105829
GO:0030991	intraciliary transport particle A	CC	6	5	0.0105829
GO:0000466	maturation of 5.8S rRNA from tricistronic rRNA transcript (SSU-rRNA, 5.8S rRNA, LSU-rRNA)	BP	6	5	0.0105829
GO:0050724	negative regulation of interleukin-1 beta biosynthetic process	BP	6	5	0.0105829
GO:1903626	positive regulation of DNA catabolic process	BP	6	5	0.0105829
GO:1903003	positive regulation of protein deubiquitination	BP	6	5	0.0105829
GO:0070761	pre-snoRNP complex	CC	6	5	0.0105829
GO:1905178	regulation of cardiac muscle tissue regeneration	BP	6	5	0.0105829
GO:0001302	replicative cell aging	BP	6	5	0.0105829
GO:0036265	RNA (guanine-N7)-methylation	BP	6	5	0.0105829
GO:0097227	sperm annulus	CC	6	5	0.0105829
GO:0000439	transcription factor TFIIH core complex	CC	6	5	0.0105829
GO:0006753	nucleoside phosphate metabolic process	BP	663	225	0.0105891
GO:0005856	cytoskeleton	CC	2041	654	0.010626
GO:0030520	intracellular estrogen receptor signaling pathway	BP	58	26	0.0108252
GO:0071480	cellular response to gamma radiation	BP	29	15	0.0108568
GO:0000307	cyclin-dependent protein kinase holoenzyme complex	CC	29	15	0.0108568
GO:0097106	postsynaptic density organization	BP	29	15	0.0108568
GO:0005832	chaperonin-containing T-complex	CC	8	6	0.010877
GO:0051880	G-quadruplex DNA binding	MF	8	6	0.010877
GO:0000931	gamma-tubulin large complex	CC	8	6	0.010877
GO:0008274	gamma-tubulin ring complex	CC	8	6	0.010877
GO:0007506	gonadal mesoderm development	BP	8	6	0.010877
GO:0070652	HAUS complex	CC	8	6	0.010877
GO:0039536	negative regulation of RIG-I signaling pathway	BP	8	6	0.010877
GO:0032357	oxidized purine DNA binding	MF	8	6	0.010877
GO:0016973	poly(A)+ mRNA export from nucleus	BP	8	6	0.010877
GO:1905216	positive regulation of RNA binding	BP	8	6	0.010877
GO:0046933	proton-transporting ATP synthase activity, rotational mechanism	MF	8	6	0.010877
GO:0051340	regulation of ligase activity	BP	8	6	0.010877
GO:0009117	nucleotide metabolic process	BP	654	222	0.0109337
GO:0001936	regulation of endothelial cell proliferation	BP	170	65	0.0110151
GO:0070507	regulation of microtubule cytoskeleton organization	BP	170	65	0.0110151
GO:0071478	cellular response to radiation	BP	173	66	0.0110734
GO:0006457	protein folding	BP	176	67	0.011126
GO:0048285	organelle fission	BP	395	139	0.0112045
GO:0001935	endothelial cell proliferation	BP	185	70	0.0112525
GO:1902115	regulation of organelle assembly	BP	185	70	0.0112525
GO:0071826	ribonucleoprotein complex subunit organization	BP	221	82	0.0113716
GO:0010639	negative regulation of organelle organization	BP	352	125	0.011399
GO:1904356	regulation of telomere maintenance via telomere lengthening	BP	61	27	0.0115887
GO:0045296	cadherin binding	MF	297	107	0.0116179
GO:1900371	regulation of purine nucleotide biosynthetic process	BP	109	44	0.0117589
GO:0044419	interspecies interaction between organisms	BP	928	308	0.0119274
GO:0043467	regulation of generation of precursor metabolites and energy	BP	144	56	0.0119392
GO:0000792	heterochromatin	CC	75	32	0.0119873
GO:0006110	regulation of glycolytic process	BP	75	32	0.0119873
GO:0070182	DNA polymerase binding	MF	17	10	0.0120328
GO:1901524	regulation of mitophagy	BP	17	10	0.0120328
GO:0000910	cytokinesis	BP	147	57	0.0120541
GO:0007007	inner mitochondrial membrane organization	BP	37	18	0.0120854
GO:0044783	G1 DNA damage checkpoint	BP	64	28	0.0123192
GO:0046782	regulation of viral transcription	BP	64	28	0.0123192
GO:0031329	regulation of cellular catabolic process	BP	814	272	0.0123346
GO:0034613	cellular protein localization	BP	1543	499	0.0128417
GO:0005669	transcription factor TFIID complex	CC	32	16	0.0128707
GO:0006303	double-strand break repair via nonhomologous end joining	BP	81	34	0.0130157
GO:1903051	negative regulation of proteolysis involved in cellular protein catabolic process	BP	67	29	0.0130159
GO:0070727	cellular macromolecule localization	BP	1550	501	0.0131577
GO:0006309	apoptotic DNA fragmentation	BP	22	12	0.0132196
GO:0051197	positive regulation of coenzyme metabolic process	BP	22	12	0.0132196
GO:0030813	positive regulation of nucleotide catabolic process	BP	22	12	0.0132196
GO:0018126	protein hydroxylation	BP	22	12	0.0132196
GO:0000154	rRNA modification	BP	22	12	0.0132196
GO:0044267	cellular protein metabolic process	BP	4872	1514	0.0132862
GO:0005763	mitochondrial small ribosomal subunit	CC	27	14	0.0133426
GO:0000314	organellar small ribosomal subunit	CC	27	14	0.0133426
GO:0042273	ribosomal large subunit biogenesis	BP	27	14	0.0133426
GO:0045184	establishment of protein localization	BP	1803	579	0.0133683
GO:2001233	regulation of apoptotic signaling pathway	BP	397	139	0.0134249
GO:0051972	regulation of telomerase activity	BP	48	22	0.0135894
GO:0008173	RNA methyltransferase activity	MF	48	22	0.0135894
GO:0016706	oxidoreductase activity, acting on paired donors, with incorporation or reduction of molecular oxygen, 2-oxoglutarate as one donor, and incorporation of one atom each of oxygen into both donors	MF	40	19	0.0136322
GO:0035601	protein deacylation	BP	87	36	0.0139401
GO:0030808	regulation of nucleotide biosynthetic process	BP	110	44	0.0140519
GO:0072422	signal transduction involved in DNA damage checkpoint	BP	73	31	0.0143071
GO:0072401	signal transduction involved in DNA integrity checkpoint	BP	73	31	0.0143071
GO:0032806	carboxy-terminal domain protein kinase complex	CC	15	9	0.0145165
GO:0097472	cyclin-dependent protein kinase activity	MF	15	9	0.0145165
GO:0042222	interleukin-1 biosynthetic process	BP	15	9	0.0145165
GO:1900119	positive regulation of execution phase of apoptosis	BP	15	9	0.0145165
GO:1904874	positive regulation of telomerase RNA localization to Cajal body	BP	15	9	0.0145165
GO:0017160	Ral GTPase binding	MF	15	9	0.0145165
GO:1900363	regulation of mRNA polyadenylation	BP	15	9	0.0145165
GO:2001235	positive regulation of apoptotic signaling pathway	BP	178	67	0.0146445
GO:0035861	site of double-strand break	CC	51	23	0.0147277
GO:0004812	aminoacyl-tRNA ligase activity	MF	35	17	0.0148173
GO:0016875	ligase activity, forming carbon-oxygen bonds	MF	35	17	0.0148173
GO:0006361	transcription initiation from RNA polymerase I promoter	BP	35	17	0.0148173
GO:0031647	regulation of protein stability	BP	272	98	0.0151315
GO:0009152	purine ribonucleotide biosynthetic process	BP	266	96	0.0153041
GO:0016788	hydrolase activity, acting on ester bonds	MF	621	210	0.0153599
GO:0006476	protein deacetylation	BP	79	33	0.0154637
GO:0007033	vacuole organization	BP	131	51	0.0155069
GO:0050662	coenzyme binding	MF	257	93	0.0155529
GO:0061733	peptide-lysine-N-acetyltransferase activity	MF	54	24	0.0158089
GO:0042407	cristae formation	BP	30	15	0.0158234
GO:0042788	polysomal ribosome	CC	30	15	0.0158234
GO:0009303	rRNA transcription	BP	30	15	0.0158234
GO:0071007	U2-type catalytic step 2 spliceosome	CC	30	15	0.0158234
GO:0034250	positive regulation of cellular amide metabolic process	BP	140	54	0.0159269
GO:0006091	generation of precursor metabolites and energy	BP	502	172	0.0159776
GO:0045259	proton-transporting ATP synthase complex	CC	20	11	0.0162225
GO:0090051	negative regulation of cell migration involved in sprouting angiogenesis	BP	46	21	0.0165214
GO:0090199	regulation of release of cytochrome c from mitochondria	BP	46	21	0.0165214
GO:0022618	ribonucleoprotein complex assembly	BP	209	77	0.0165591
GO:0001959	regulation of cytokine-mediated signaling pathway	BP	170	64	0.0166592
GO:0042769	DNA damage response, detection of DNA damage	BP	38	18	0.0166769
GO:0016572	histone phosphorylation	BP	38	18	0.0166769
GO:0010667	negative regulation of cardiac muscle cell apoptotic process	BP	38	18	0.0166769
GO:1901343	negative regulation of vasculature development	BP	191	71	0.0167168
GO:0010389	regulation of G2/M transition of mitotic cell cycle	BP	185	69	0.0167303
GO:1902400	intracellular signal transduction involved in G1 DNA damage checkpoint	BP	57	25	0.0168318
GO:0033047	regulation of mitotic sister chromatid segregation	BP	57	25	0.0168318
GO:0072431	signal transduction involved in mitotic G1 DNA damage checkpoint	BP	57	25	0.0168318
GO:0003824	catalytic activity	MF	4828	1498	0.0169656
GO:0001960	negative regulation of cytokine-mediated signaling pathway	BP	71	30	0.0170673
GO:0016894	endonuclease activity, active with either ribo- or deoxyribonucleic acids and producing 3'-phosphomonoesters	MF	13	8	0.0174346
GO:0010181	FMN binding	MF	13	8	0.0174346
GO:1901070	guanosine-containing compound biosynthetic process	BP	13	8	0.0174346
GO:0036159	inner dynein arm assembly	BP	13	8	0.0174346
GO:0090069	regulation of ribosome biogenesis	BP	13	8	0.0174346
GO:0034518	RNA cap binding complex	CC	13	8	0.0174346
GO:0031167	rRNA methylation	BP	13	8	0.0174346
GO:0046500	S-adenosylmethionine metabolic process	BP	13	8	0.0174346
GO:1905515	non-motile cilium assembly	BP	49	22	0.017853
GO:0016627	oxidoreductase activity, acting on the CH-CH group of donors	MF	49	22	0.017853
GO:0006370	7-methylguanosine mRNA capping	BP	33	16	0.0181904
GO:0019213	deacetylase activity	MF	33	16	0.0181904
GO:0006308	DNA catabolic process	BP	33	16	0.0181904
GO:1901797	negative regulation of signal transduction by p53 class mediator	BP	33	16	0.0181904
GO:2000785	regulation of autophagosome assembly	BP	33	16	0.0181904
GO:0090503	RNA phosphodiester bond hydrolysis, exonucleolytic	BP	33	16	0.0181904
GO:0000280	nuclear division	BP	357	125	0.0181916
GO:0034644	cellular response to UV	BP	77	32	0.01836
GO:1902911	protein kinase complex	CC	77	32	0.01836
GO:0031056	regulation of histone modification	BP	138	53	0.0183654
GO:0031312	extrinsic component of organelle membrane	CC	41	19	0.0184383
GO:0031593	polyubiquitin modification-dependent protein binding	MF	41	19	0.0184383
GO:0009314	response to radiation	BP	435	150	0.0184874
GO:0031571	mitotic G1 DNA damage checkpoint	BP	63	27	0.0187031
GO:0044819	mitotic G1/S transition checkpoint	BP	63	27	0.0187031
GO:0016779	nucleotidyltransferase activity	MF	103	41	0.0188762
GO:0009127	purine nucleoside monophosphate biosynthetic process	BP	174	65	0.0190388
GO:0009168	purine ribonucleoside monophosphate biosynthetic process	BP	174	65	0.0190388
GO:0004402	histone acetyltransferase activity	MF	52	23	0.0191067
GO:0000737	DNA catabolic process, endonucleolytic	BP	28	14	0.0194861
GO:0050685	positive regulation of mRNA processing	BP	28	14	0.0194861
GO:0031063	regulation of histone deacetylation	BP	28	14	0.0194861
GO:0051082	unfolded protein binding	MF	83	34	0.0194934
GO:0042772	DNA damage response, signal transduction resulting in transcription	BP	18	10	0.0199305
GO:0000930	gamma-tubulin complex	CC	18	10	0.0199305
GO:0005859	muscle myosin complex	CC	18	10	0.0199305
GO:0016780	phosphotransferase activity, for other substituted phosphate groups	MF	18	10	0.0199305
GO:0031065	positive regulation of histone deacetylation	BP	18	10	0.0199305
GO:0099092	postsynaptic density, intracellular component	CC	18	10	0.0199305
GO:1904872	regulation of telomerase RNA localization to Cajal body	BP	18	10	0.0199305
GO:0016578	histone deubiquitination	BP	23	12	0.0202566
GO:0006359	regulation of transcription by RNA polymerase III	BP	23	12	0.0202566
GO:0030031	cell projection assembly	BP	521	177	0.0204406
GO:0016407	acetyltransferase activity	MF	89	36	0.0204794
GO:1903320	regulation of protein modification by small protein conjugation or removal	BP	223	81	0.0206123
GO:0008097	5S rRNA binding	MF	11	7	0.0207793
GO:0086023	adenylate cyclase-activating adrenergic receptor signaling pathway involved in heart process	BP	11	7	0.0207793
GO:0017101	aminoacyl-tRNA synthetase multienzyme complex	CC	11	7	0.0207793
GO:0032404	mismatch repair complex binding	MF	11	7	0.0207793
GO:0106072	negative regulation of adenylate cyclase-activating G protein-coupled receptor signaling pathway	BP	11	7	0.0207793
GO:0070104	negative regulation of interleukin-6-mediated signaling pathway	BP	11	7	0.0207793
GO:0051974	negative regulation of telomerase activity	BP	11	7	0.0207793
GO:1904468	negative regulation of tumor necrosis factor secretion	BP	11	7	0.0207793
GO:0039532	negative regulation of viral-induced cytoplasmic pattern recognition receptor signaling pathway	BP	11	7	0.0207793
GO:0031442	positive regulation of mRNA 3'-end processing	BP	11	7	0.0207793
GO:0043422	protein kinase B binding	MF	11	7	0.0207793
GO:0043047	single-stranded telomeric DNA binding	MF	11	7	0.0207793
GO:0043247	telomere maintenance in response to DNA damage	BP	11	7	0.0207793
GO:0002098	tRNA wobble uridine modification	BP	11	7	0.0207793
GO:0006914	autophagy	BP	471	161	0.0208913
GO:0061919	process utilizing autophagic mechanism	BP	471	161	0.0208913
GO:0000082	G1/S transition of mitotic cell cycle	BP	269	96	0.020955
GO:0008080	N-acetyltransferase activity	MF	72	30	0.0210915
GO:0010632	regulation of epithelial cell migration	BP	294	104	0.0217734
GO:0000794	condensed nuclear chromosome	CC	75	31	0.0217832
GO:0072332	intrinsic apoptotic signaling pathway by p53 class mediator	BP	75	31	0.0217832
GO:0002042	cell migration involved in sprouting angiogenesis	BP	101	40	0.0220579
GO:0099084	postsynaptic specialization organization	BP	31	15	0.0223639
GO:0016575	histone deacetylation	BP	61	26	0.0224077
GO:0009260	ribonucleotide biosynthetic process	BP	279	99	0.022653
GO:0008150	biological_process	BP	17913	5379	0.0228954
GO:0007062	sister chromatid cohesion	BP	50	22	0.0230939
GO:2000378	negative regulation of reactive oxygen species metabolic process	BP	64	27	0.0233616
GO:0010633	negative regulation of epithelial cell migration	BP	116	45	0.0234122
GO:0015980	energy derivation by oxidation of organic compounds	BP	264	94	0.0235287
GO:0006626	protein targeting to mitochondrion	BP	84	34	0.0235753
GO:1903409	reactive oxygen species biosynthetic process	BP	122	47	0.0237947
GO:2001251	negative regulation of chromosome organization	BP	125	48	0.0239563
GO:1905048	regulation of metallopeptidase activity	BP	26	13	0.0240423
GO:0031440	regulation of mRNA 3'-end processing	BP	26	13	0.0240423
GO:0042255	ribosome assembly	BP	26	13	0.0240423
GO:0005732	small nucleolar ribonucleoprotein complex	CC	26	13	0.0240423
GO:0006183	GTP biosynthetic process	BP	9	6	0.0244246
GO:0120013	intermembrane lipid transfer activity	MF	9	6	0.0244246
GO:1903147	negative regulation of autophagy of mitochondrion	BP	9	6	0.0244246
GO:0035845	photoreceptor cell outer segment organization	BP	9	6	0.0244246
GO:1901978	positive regulation of cell cycle checkpoint	BP	9	6	0.0244246
GO:0090070	positive regulation of ribosome biogenesis	BP	9	6	0.0244246
GO:2000234	positive regulation of rRNA processing	BP	9	6	0.0244246
GO:0009215	purine deoxyribonucleoside triphosphate metabolic process	BP	9	6	0.0244246
GO:0033131	regulation of glucokinase activity	BP	9	6	0.0244246
GO:0005484	SNAP receptor activity	MF	9	6	0.0244246
GO:0016783	sulfurtransferase activity	MF	9	6	0.0244246
GO:0061820	telomeric D-loop disassembly	BP	9	6	0.0244246
GO:0014883	transition between fast and slow fiber	BP	9	6	0.0244246
GO:0044417	translocation of molecules into host	BP	9	6	0.0244246
GO:0051836	translocation of molecules into other organism involved in symbiotic interaction	BP	9	6	0.0244246
GO:0006228	UTP biosynthetic process	BP	9	6	0.0244246
GO:0006336	DNA replication-independent nucleosome assembly	BP	53	23	0.0244382
GO:0034724	DNA replication-independent nucleosome organization	BP	53	23	0.0244382
GO:0032210	regulation of telomere maintenance via telomerase	BP	53	23	0.0244382
GO:0090311	regulation of protein deacetylation	BP	42	19	0.0244559
GO:0030214	hyaluronan catabolic process	BP	16	9	0.0245141
GO:0042288	MHC class I protein binding	MF	16	9	0.0245141
GO:0033177	proton-transporting two-sector ATPase complex, proton-transporting domain	CC	16	9	0.0245141
GO:0051196	regulation of coenzyme metabolic process	BP	90	36	0.024556
GO:0051225	spindle assembly	BP	90	36	0.024556
GO:0044389	ubiquitin-like protein ligase binding	MF	286	101	0.0245703
GO:0033209	tumor necrosis factor-mediated signaling pathway	BP	167	62	0.024669
GO:0003351	epithelial cilium movement	BP	21	11	0.0250367
GO:0002227	innate immune response in mucosa	BP	21	11	0.0250367
GO:0000423	mitophagy	BP	21	11	0.0250367
GO:0006295	nucleotide-excision repair, DNA incision, 3'-to lesion	BP	21	11	0.0250367
GO:0006293	nucleotide-excision repair, preincision complex stabilization	BP	21	11	0.0250367
GO:0097228	sperm principal piece	CC	21	11	0.0250367
GO:0000045	autophagosome assembly	BP	70	29	0.0250669
GO:0097327	response to antineoplastic agent	BP	96	38	0.025385
GO:0051169	nuclear transport	BP	305	107	0.025633
GO:0006977	DNA damage response, signal transduction by p53 class mediator resulting in cell cycle arrest	BP	56	24	0.0256837
GO:0006913	nucleocytoplasmic transport	BP	302	106	0.0258622
GO:0120031	plasma membrane bounded cell projection assembly	BP	515	174	0.026167
GO:0045839	negative regulation of mitotic nuclear division	BP	45	20	0.026255
GO:0018208	peptidyl-proline modification	BP	45	20	0.026255
GO:0010638	positive regulation of organelle organization	BP	591	198	0.0262766
GO:0036132	13-prostaglandin reductase activity	MF	3	3	0.0264453
GO:0047522	15-oxoprostaglandin 13-oxidase activity	MF	3	3	0.0264453
GO:1905773	8-hydroxy-2'-deoxyguanosine DNA binding	MF	3	3	0.0264453
GO:0140200	adenylate cyclase-activating adrenergic receptor signaling pathway involved in regulation of heart rate	BP	3	3	0.0264453
GO:0000033	alpha-1,3-mannosyltransferase activity	MF	3	3	0.0264453
GO:0014707	branchiomeric skeletal muscle development	BP	3	3	0.0264453
GO:0060435	bronchiole development	BP	3	3	0.0264453
GO:0060980	cell migration involved in coronary vasculogenesis	BP	3	3	0.0264453
GO:0060830	ciliary receptor clustering involved in smoothened signaling pathway	BP	3	3	0.0264453
GO:0015677	copper ion import	BP	3	3	0.0264453
GO:0042335	cuticle development	BP	3	3	0.0264453
GO:0050968	detection of chemical stimulus involved in sensory perception of pain	BP	3	3	0.0264453
GO:0110025	DNA strand resection involved in replication fork processing	BP	3	3	0.0264453
GO:0070315	G1 to G0 transition involved in cell differentiation	BP	3	3	0.0264453
GO:0043000	Golgi to plasma membrane CFTR protein transport	BP	3	3	0.0264453
GO:0044094	host cell nuclear part	CC	3	3	0.0264453
GO:0042025	host cell nucleus	CC	3	3	0.0264453
GO:0016862	intramolecular oxidoreductase activity, interconverting keto- and enol-groups	MF	3	3	0.0264453
GO:0019284	L-methionine salvage from S-adenosylmethionine	BP	3	3	0.0264453
GO:0097016	L27 domain binding	MF	3	3	0.0264453
GO:1902775	mitochondrial large ribosomal subunit assembly	BP	3	3	0.0264453
GO:0099075	mitochondrion-derived vesicle mediated transport	BP	3	3	0.0264453
GO:0099074	mitochondrion to lysosome transport	BP	3	3	0.0264453
GO:0039656	modulation by virus of host gene expression	BP	3	3	0.0264453
GO:1903780	negative regulation of cardiac conduction	BP	3	3	0.0264453
GO:1904858	negative regulation of endothelial cell chemotaxis to vascular endothelial growth factor	BP	3	3	0.0264453
GO:0106015	negative regulation of inflammatory response to wounding	BP	3	3	0.0264453
GO:0070433	negative regulation of nucleotide-binding oligomerization domain containing 2 signaling pathway	BP	3	3	0.0264453
GO:0070425	negative regulation of nucleotide-binding oligomerization domain containing signaling pathway	BP	3	3	0.0264453
GO:0004924	oncostatin-M receptor activity	MF	3	3	0.0264453
GO:0001555	oocyte growth	BP	3	3	0.0264453
GO:0070545	PeBoW complex	CC	3	3	0.0264453
GO:0031544	peptidyl-proline 3-dioxygenase activity	MF	3	3	0.0264453
GO:0043812	phosphatidylinositol-4-phosphate phosphatase activity	MF	3	3	0.0264453
GO:0070682	proteasome regulatory particle assembly	BP	3	3	0.0264453
GO:0008540	proteasome regulatory particle, base subcomplex	CC	3	3	0.0264453
GO:0008321	Ral guanyl-nucleotide exchange factor activity	MF	3	3	0.0264453
GO:2000367	regulation of acrosomal vesicle exocytosis	BP	3	3	0.0264453
GO:1904857	regulation of endothelial cell chemotaxis to vascular endothelial growth factor	BP	3	3	0.0264453
GO:0034759	regulation of iron ion transmembrane transport	BP	3	3	0.0264453
GO:0070350	regulation of white fat cell proliferation	BP	3	3	0.0264453
GO:0005784	Sec61 translocon complex	CC	3	3	0.0264453
GO:0060528	secretory columnal luminar epithelial cell differentiation involved in prostate glandular acinus development	BP	3	3	0.0264453
GO:0030241	skeletal muscle myosin thick filament assembly	BP	3	3	0.0264453
GO:0071688	striated muscle myosin thick filament assembly	BP	3	3	0.0264453
GO:0097603	temperature-gated ion channel activity	MF	3	3	0.0264453
GO:0004792	thiosulfate sulfurtransferase activity	MF	3	3	0.0264453
GO:0071256	translocon complex	CC	3	3	0.0264453
GO:0031014	troponin T binding	MF	3	3	0.0264453
GO:0061649	ubiquitin modification-dependent histone binding	MF	3	3	0.0264453
GO:0070343	white fat cell proliferation	BP	3	3	0.0264453
GO:0071156	regulation of cell cycle arrest	BP	108	42	0.0266495
GO:0034212	peptide N-acetyltransferase activity	MF	59	25	0.0268348
GO:0072413	signal transduction involved in mitotic cell cycle checkpoint	BP	59	25	0.0268348
GO:1902402	signal transduction involved in mitotic DNA damage checkpoint	BP	59	25	0.0268348
GO:1902403	signal transduction involved in mitotic DNA integrity checkpoint	BP	59	25	0.0268348
GO:0006661	phosphatidylinositol biosynthetic process	BP	114	44	0.0271124
GO:0051193	regulation of cofactor metabolic process	BP	114	44	0.0271124
GO:0046390	ribose phosphate biosynthetic process	BP	284	100	0.0272571
GO:1903427	negative regulation of reactive oxygen species biosynthetic process	BP	37	17	0.0275104
GO:0014912	negative regulation of smooth muscle cell migration	BP	37	17	0.0275104
GO:0060236	regulation of mitotic spindle organization	BP	37	17	0.0275104
GO:1903513	endoplasmic reticulum to cytosol transport	BP	29	14	0.0275401
GO:0032375	negative regulation of cholesterol transport	BP	29	14	0.0275401
GO:0032372	negative regulation of sterol transport	BP	29	14	0.0275401
GO:0006294	nucleotide-excision repair, preincision complex assembly	BP	29	14	0.0275401
GO:0043457	regulation of cellular respiration	BP	29	14	0.0275401
GO:0030970	retrograde protein transport, ER to cytosol	BP	29	14	0.0275401
GO:0060759	regulation of response to cytokine stimulus	BP	183	67	0.0275606
GO:0050821	protein stabilization	BP	171	63	0.0279071
GO:0008603	cAMP-dependent protein kinase regulator activity	MF	7	5	0.0279345
GO:0002069	columnar/cuboidal epithelial cell maturation	BP	7	5	0.0279345
GO:0071907	determination of digestive tract left/right asymmetry	BP	7	5	0.0279345
GO:0034085	establishment of sister chromatid cohesion	BP	7	5	0.0279345
GO:0035721	intraciliary retrograde transport	BP	7	5	0.0279345
GO:0032407	MutSalpha complex binding	MF	7	5	0.0279345
GO:0033239	negative regulation of cellular amine metabolic process	BP	7	5	0.0279345
GO:2000766	negative regulation of cytoplasmic translation	BP	7	5	0.0279345
GO:0045650	negative regulation of macrophage differentiation	BP	7	5	0.0279345
GO:1901525	negative regulation of mitophagy	BP	7	5	0.0279345
GO:0010726	positive regulation of hydrogen peroxide metabolic process	BP	7	5	0.0279345
GO:0090267	positive regulation of mitotic cell cycle spindle assembly checkpoint	BP	7	5	0.0279345
GO:1902416	positive regulation of mRNA binding	BP	7	5	0.0279345
GO:0090232	positive regulation of spindle checkpoint	BP	7	5	0.0279345
GO:0098789	pre-mRNA cleavage required for polyadenylation	BP	7	5	0.0279345
GO:0040009	regulation of growth rate	BP	7	5	0.0279345
GO:1904478	regulation of intestinal absorption	BP	7	5	0.0279345
GO:1903689	regulation of wound healing, spreading of epidermal cells	BP	7	5	0.0279345
GO:0030915	Smc5-Smc6 complex	CC	7	5	0.0279345
GO:0106068	SUMO ligase complex	CC	7	5	0.0279345
GO:0052697	xenobiotic glucuronidation	BP	7	5	0.0279345
GO:0009132	nucleoside diphosphate metabolic process	BP	153	57	0.0281777
GO:0006511	ubiquitin-dependent protein catabolic process	BP	510	172	0.0286854
GO:0035097	histone methyltransferase complex	CC	65	27	0.0288728
GO:0015031	protein transport	BP	1689	538	0.0290588
GO:2001243	negative regulation of intrinsic apoptotic signaling pathway	BP	94	37	0.0296505
GO:0009895	negative regulation of catabolic process	BP	288	101	0.0296677
GO:1902410	mitotic cytokinetic process	BP	24	12	0.0297288
GO:0043951	negative regulation of cAMP-mediated signaling	BP	24	12	0.0297288
GO:0051304	chromosome separation	BP	68	28	0.0297693
GO:0032692	negative regulation of interleukin-1 production	BP	40	18	0.0297784
GO:0030124	AP-4 adaptor complex	CC	5	4	0.0300012
GO:0000492	box C/D snoRNP assembly	BP	5	4	0.0300012
GO:0035441	cell migration involved in vasculogenesis	BP	5	4	0.0300012
GO:1903936	cellular response to sodium arsenite	BP	5	4	0.0300012
GO:0071502	cellular response to temperature stimulus	BP	5	4	0.0300012
GO:0097361	CIA complex	CC	5	4	0.0300012
GO:0008024	cyclin/CDK positive transcription elongation factor complex	CC	5	4	0.0300012
GO:0046060	dATP metabolic process	BP	5	4	0.0300012
GO:0033648	host intracellular membrane-bounded organelle	CC	5	4	0.0300012
GO:0033647	host intracellular organelle	CC	5	4	0.0300012
GO:0042719	mitochondrial intermembrane space protein transporter complex	CC	5	4	0.0300012
GO:0061668	mitochondrial ribosome assembly	BP	5	4	0.0300012
GO:0031033	myosin filament organization	BP	5	4	0.0300012
GO:0071878	negative regulation of adenylate cyclase-activating adrenergic receptor signaling pathway	BP	5	4	0.0300012
GO:0061889	negative regulation of astrocyte activation	BP	5	4	0.0300012
GO:1904848	negative regulation of cell chemotaxis to fibroblast growth factor	BP	5	4	0.0300012
GO:0061754	negative regulation of circulating fibrinogen levels	BP	5	4	0.0300012
GO:2000002	negative regulation of DNA damage checkpoint	BP	5	4	0.0300012
GO:2000195	negative regulation of female gonad development	BP	5	4	0.0300012
GO:1903377	negative regulation of oxidative stress-induced neuron intrinsic apoptotic signaling pathway	BP	5	4	0.0300012
GO:0000125	PCAF complex	CC	5	4	0.0300012
GO:1902512	positive regulation of apoptotic DNA fragmentation	BP	5	4	0.0300012
GO:0051106	positive regulation of DNA ligation	BP	5	4	0.0300012
GO:1903301	positive regulation of hexokinase activity	BP	5	4	0.0300012
GO:0032554	purine deoxyribonucleotide binding	MF	5	4	0.0300012
GO:0032482	Rab protein signal transduction	BP	5	4	0.0300012
GO:0000320	re-entry into mitotic cell cycle	BP	5	4	0.0300012
GO:0044537	regulation of circulating fibrinogen levels	BP	5	4	0.0300012
GO:0030300	regulation of intestinal cholesterol absorption	BP	5	4	0.0300012
GO:1904729	regulation of intestinal lipid absorption	BP	5	4	0.0300012
GO:1903760	regulation of voltage-gated potassium channel activity involved in ventricular cardiac muscle cell action potential repolarization	BP	5	4	0.0300012
GO:0008420	RNA polymerase II CTD heptapeptide repeat phosphatase activity	MF	5	4	0.0300012
GO:0090666	scaRNA localization to Cajal body	BP	5	4	0.0300012
GO:0007021	tubulin complex assembly	BP	5	4	0.0300012
GO:0008499	UDP-galactose:beta-N-acetylglucosamine beta-1,3-galactosyltransferase activity	MF	5	4	0.0300012
GO:0072686	mitotic spindle	CC	97	38	0.0300199
GO:0034645	cellular macromolecule biosynthetic process	BP	4635	1433	0.030182
GO:0006241	CTP biosynthetic process	BP	14	8	0.0301836
GO:0046036	CTP metabolic process	BP	14	8	0.0301836
GO:0004693	cyclin-dependent protein serine/threonine kinase activity	MF	14	8	0.0301836
GO:0050713	negative regulation of interleukin-1 beta secretion	BP	14	8	0.0301836
GO:0033147	negative regulation of intracellular estrogen receptor signaling pathway	BP	14	8	0.0301836
GO:0030684	preribosome	CC	14	8	0.0301836
GO:1902570	protein localization to nucleolus	BP	14	8	0.0301836
GO:0009209	pyrimidine ribonucleoside triphosphate biosynthetic process	BP	14	8	0.0301836
GO:0106070	regulation of adenylate cyclase-activating G protein-coupled receptor signaling pathway	BP	14	8	0.0301836
GO:2000345	regulation of hepatocyte proliferation	BP	14	8	0.0301836
GO:0033276	transcription factor TFTC complex	CC	14	8	0.0301836
GO:0000900	translation repressor activity, mRNA regulatory element binding	MF	14	8	0.0301836
GO:0090130	tissue migration	BP	363	125	0.0304345
GO:0014887	cardiac muscle adaptation	BP	32	15	0.0307403
GO:0014898	cardiac muscle hypertrophy in response to stress	BP	32	15	0.0307403
GO:0090504	epiboly	BP	32	15	0.0307403
GO:0000791	euchromatin	CC	32	15	0.0307403
GO:0003299	muscle hypertrophy in response to stress	BP	32	15	0.0307403
GO:2001171	positive regulation of ATP biosynthetic process	BP	32	15	0.0307403
GO:0010823	negative regulation of mitochondrion organization	BP	54	23	0.0308405
GO:0031082	BLOC complex	CC	19	10	0.0310231
GO:0005753	mitochondrial proton-transporting ATP synthase complex	CC	19	10	0.0310231
GO:1904683	regulation of metalloendopeptidase activity	BP	19	10	0.0310231
GO:0006448	regulation of translational elongation	BP	19	10	0.0310231
GO:0008535	respiratory chain complex IV assembly	BP	19	10	0.0310231
GO:0006278	RNA-dependent DNA biosynthetic process	BP	74	30	0.031341
GO:0010631	epithelial cell migration	BP	354	122	0.031391
GO:0051783	regulation of nuclear division	BP	172	63	0.0315116
GO:0090575	RNA polymerase II transcription factor complex	CC	124	47	0.0319305
GO:0045787	positive regulation of cell cycle	BP	373	128	0.0319774
GO:0060761	negative regulation of response to cytokine stimulus	BP	77	31	0.0320252
GO:0006261	DNA-dependent DNA replication	BP	130	49	0.032085
GO:0009059	macromolecule biosynthetic process	BP	4807	1484	0.0324677
GO:0019941	modification-dependent protein catabolic process	BP	515	173	0.0325283
GO:1903363	negative regulation of cellular protein catabolic process	BP	80	32	0.0326474
GO:0043536	positive regulation of blood vessel endothelial cell migration	BP	80	32	0.0326474
GO:0008276	protein methyltransferase activity	MF	80	32	0.0326474
GO:0008285	negative regulation of cell proliferation	BP	751	247	0.0331408
GO:0032259	methylation	BP	336	116	0.0333856
GO:0015833	peptide transport	BP	1722	547	0.0333964
GO:0006164	purine nucleotide biosynthetic process	BP	280	98	0.0334368
GO:0045017	glycerolipid biosynthetic process	BP	246	87	0.0335084
GO:0006378	mRNA polyadenylation	BP	35	16	0.0336488
GO:0033048	negative regulation of mitotic sister chromatid segregation	BP	35	16	0.0336488
GO:0010984	regulation of lipoprotein particle clearance	BP	35	16	0.0336488
GO:0097190	apoptotic signaling pathway	BP	579	193	0.0337089
GO:0006298	mismatch repair	BP	27	13	0.0339777
GO:0042886	amide transport	BP	1752	556	0.0342082
GO:0007050	cell cycle arrest	BP	231	82	0.0348988
GO:0050879	multicellular organismal movement	BP	49	21	0.0354606
GO:0050881	musculoskeletal movement	BP	49	21	0.0354606
GO:0043021	ribonucleoprotein complex binding	MF	107	41	0.0360367
GO:0044088	regulation of vacuole organization	BP	38	17	0.0362803
GO:0008637	apoptotic mitochondrial changes	BP	119	45	0.0366044
GO:1900542	regulation of purine nucleotide metabolic process	BP	128	48	0.0367684
GO:0046939	nucleotide phosphorylation	BP	131	49	0.0367815
GO:0000717	nucleotide-excision repair, DNA duplex unwinding	BP	22	11	0.0368538
GO:0090312	positive regulation of protein deacetylation	BP	22	11	0.0368538
GO:2001032	regulation of double-strand break repair via nonhomologous end joining	BP	22	11	0.0368538
GO:0051784	negative regulation of nuclear division	BP	52	22	0.0370189
GO:0035627	ceramide transport	BP	12	7	0.0371927
GO:0090161	Golgi ribbon formation	BP	12	7	0.0371927
GO:0000460	maturation of 5.8S rRNA	BP	12	7	0.0371927
GO:0034709	methylosome	CC	12	7	0.0371927
GO:0098885	modification of postsynaptic actin cytoskeleton	BP	12	7	0.0371927
GO:0010826	negative regulation of centrosome duplication	BP	12	7	0.0371927
GO:1900165	negative regulation of interleukin-6 secretion	BP	12	7	0.0371927
GO:0042405	nuclear inclusion body	CC	12	7	0.0371927
GO:0018158	protein oxidation	BP	12	7	0.0371927
GO:0050722	regulation of interleukin-1 beta biosynthetic process	BP	12	7	0.0371927
GO:2000232	regulation of rRNA processing	BP	12	7	0.0371927
GO:1903311	regulation of mRNA metabolic process	BP	275	96	0.0373278
GO:0043161	proteasome-mediated ubiquitin-dependent protein catabolic process	BP	328	113	0.037423
GO:0007094	mitotic spindle assembly checkpoint	BP	30	14	0.0377923
GO:0071174	mitotic spindle checkpoint	BP	30	14	0.0377923
GO:0071173	spindle assembly checkpoint	BP	30	14	0.0377923
GO:0031577	spindle checkpoint	BP	30	14	0.0377923
GO:0001578	microtubule bundle formation	BP	78	31	0.0383565
GO:0008589	regulation of smoothened signaling pathway	BP	78	31	0.0383565
GO:0098586	cellular response to virus	BP	55	23	0.0384289
GO:0006978	DNA damage response, signal transduction by p53 class mediator resulting in transcription of p21 class mediator	BP	17	9	0.0385556
GO:0061952	midbody abscission	BP	17	9	0.0385556
GO:0009148	pyrimidine nucleoside triphosphate biosynthetic process	BP	17	9	0.0385556
GO:0006349	regulation of gene expression by genetic imprinting	BP	17	9	0.0385556
GO:0097329	response to antimetabolite	BP	17	9	0.0385556
GO:0051186	cofactor metabolic process	BP	543	181	0.0386198
GO:0010664	negative regulation of striated muscle cell apoptotic process	BP	41	18	0.0386532
GO:1903580	positive regulation of ATP metabolic process	BP	41	18	0.0386532
GO:1903053	regulation of extracellular matrix organization	BP	41	18	0.0386532
GO:0090224	regulation of spindle organization	BP	41	18	0.0386532
GO:0003743	translation initiation factor activity	MF	41	18	0.0386532
GO:0072522	purine-containing compound biosynthetic process	BP	291	101	0.0388586
GO:0016234	inclusion body	CC	81	32	0.0389328
GO:0016579	protein deubiquitination	BP	260	91	0.0391343
GO:0044249	cellular biosynthetic process	BP	5792	1778	0.0395519
GO:0090132	epithelium migration	BP	357	122	0.039937
GO:1902275	regulation of chromatin organization	BP	165	60	0.0404422
GO:1990204	oxidoreductase complex	CC	93	36	0.0406564
GO:0016796	exonuclease activity, active with either ribo- or deoxyribonucleic acids and producing 5'-phosphomonoesters	MF	44	19	0.0407871
GO:0016776	phosphotransferase activity, phosphate group as acceptor	MF	33	15	0.0411985
GO:0016790	thiolester hydrolase activity	MF	33	15	0.0411985
GO:0070646	protein modification by small protein removal	BP	273	95	0.0412416
GO:0005667	transcription factor complex	CC	270	94	0.0416491
GO:0140056	organelle localization by membrane tethering	BP	141	52	0.0417246
GO:0003300	cardiac muscle hypertrophy	BP	108	41	0.041781
GO:0050684	regulation of mRNA processing	BP	108	41	0.041781
GO:0036064	ciliary basal body	CC	111	42	0.0418988
GO:0070286	axonemal dynein complex assembly	BP	25	12	0.0420095
GO:0071514	genetic imprinting	BP	25	12	0.0420095
GO:0006165	nucleoside diphosphate phosphorylation	BP	129	48	0.0420426
GO:0045727	positive regulation of translation	BP	117	44	0.0420462
GO:0072331	signal transduction by p53 class mediator	BP	264	92	0.0424727
GO:0007091	metaphase/anaphase transition of mitotic cell cycle	BP	47	20	0.0427017
GO:0010965	regulation of mitotic sister chromatid separation	BP	47	20	0.0427017
GO:0033045	regulation of sister chromatid segregation	BP	70	28	0.0436265
GO:0098876	vesicle-mediated transport to the plasma membrane	BP	70	28	0.0436265
GO:0016817	hydrolase activity, acting on acid anhydrides	MF	676	222	0.0438783
GO:0016818	hydrolase activity, acting on acid anhydrides, in phosphorus-containing anhydrides	MF	676	222	0.0438783
GO:0032838	plasma membrane bounded cell projection cytoplasm	CC	181	65	0.0439571
GO:1905037	autophagosome organization	BP	73	29	0.0443601
GO:0042623	ATPase activity, coupled	MF	218	77	0.0444094
GO:0051287	NAD binding	MF	50	21	0.0444159
GO:0051603	proteolysis involved in cellular protein catabolic process	BP	590	195	0.0447493
GO:0017111	nucleoside-triphosphatase activity	MF	635	209	0.0454221
GO:0090370	negative regulation of cholesterol efflux	BP	20	10	0.0458236
GO:0030220	platelet formation	BP	20	10	0.0458236
GO:0045821	positive regulation of glycolytic process	BP	20	10	0.0458236
GO:0034393	positive regulation of smooth muscle cell apoptotic process	BP	20	10	0.0458236
GO:0097001	ceramide binding	MF	10	6	0.0458291
GO:0070508	cholesterol import	BP	10	6	0.0458291
GO:0016888	endodeoxyribonuclease activity, producing 5'-phosphomonoesters	MF	10	6	0.0458291
GO:0060287	epithelial cilium movement involved in determination of left/right asymmetry	BP	10	6	0.0458291
GO:0072546	ER membrane protein complex	CC	10	6	0.0458291
GO:1904896	ESCRT complex disassembly	BP	10	6	0.0458291
GO:1904903	ESCRT III complex disassembly	BP	10	6	0.0458291
GO:0046974	histone methyltransferase activity (H3-K9 specific)	MF	10	6	0.0458291
GO:0030983	mismatched DNA binding	MF	10	6	0.0458291
GO:0018202	peptidyl-histidine modification	BP	10	6	0.0458291
GO:0033179	proton-transporting V-type ATPase, V0 domain	CC	10	6	0.0458291
GO:0009982	pseudouridine synthase activity	MF	10	6	0.0458291
GO:0016857	racemase and epimerase activity, acting on carbohydrates and derivatives	MF	10	6	0.0458291
GO:1903299	regulation of hexokinase activity	BP	10	6	0.0458291
GO:1905031	regulation of membrane repolarization during cardiac muscle cell action potential	BP	10	6	0.0458291
GO:0035376	sterol import	BP	10	6	0.0458291
GO:0046051	UTP metabolic process	BP	10	6	0.0458291
GO:0019904	protein domain specific binding	MF	680	223	0.0458504
GO:0016233	telomere capping	BP	53	22	0.0459472
GO:0061640	cytoskeleton-dependent cytokinesis	BP	82	32	0.0460851
GO:0051213	dioxygenase activity	MF	85	33	0.0465217
GO:0090383	phagosome acidification	BP	28	13	0.0465371
GO:0008214	protein dealkylation	BP	28	13	0.0465371
GO:0006482	protein demethylation	BP	28	13	0.0465371
GO:0033275	actin-myosin filament sliding	BP	39	17	0.0469191
GO:0030049	muscle filament sliding	BP	39	17	0.0469191
GO:0014909	smooth muscle cell migration	BP	91	35	0.0472185
GO:0009058	biosynthetic process	BP	5950	1823	0.0472423
GO:0001510	RNA methylation	BP	56	23	0.047312
GO:0014888	striated muscle adaptation	BP	56	23	0.047312
GO:0004540	ribonuclease activity	MF	94	36	0.0474877
GO:0019783	ubiquitin-like protein-specific protease activity	MF	97	37	0.0477094
GO:0010657	muscle cell apoptotic process	BP	100	38	0.0478874
GO:0006577	amino-acid betaine metabolic process	BP	15	8	0.048089
GO:0009200	deoxyribonucleoside triphosphate metabolic process	BP	15	8	0.048089
GO:0033617	mitochondrial respiratory chain complex IV assembly	BP	15	8	0.048089
GO:0009208	pyrimidine ribonucleoside triphosphate metabolic process	BP	15	8	0.048089
GO:0030852	regulation of granulocyte differentiation	BP	15	8	0.048089
GO:1905874	regulation of postsynaptic density organization	BP	15	8	0.048089
GO:0014733	regulation of skeletal muscle adaptation	BP	15	8	0.048089
GO:0072655	establishment of protein localization to mitochondrion	BP	121	45	0.0481536
GO:0009156	ribonucleoside monophosphate biosynthetic process	BP	188	67	0.0482188
GO:0007249	I-kappaB kinase/NF-kappaB signaling	BP	253	88	0.0483509
GO:0005643	nuclear pore	CC	59	24	0.0485252
GO:0042645	mitochondrial nucleoid	CC	42	18	0.0493012
GO:0009295	nucleoid	CC	42	18	0.0493012
GO:0090382	phagosome maturation	BP	42	18	0.0493012
GO:0016462	pyrophosphatase activity	MF	675	221	0.0495261
GO:0009056	catabolic process	BP	2320	726	0.0497996
GO:0090505	epiboly involved in wound healing	BP	31	14	0.050498
GO:0006505	GPI anchor metabolic process	BP	31	14	0.050498
GO:0045910	negative regulation of DNA recombination	BP	31	14	0.050498
GO:1904893	negative regulation of STAT cascade	BP	31	14	0.050498
GO:1905508	protein localization to microtubule organizing center	BP	31	14	0.050498
GO:0006363	termination of RNA polymerase I transcription	BP	31	14	0.050498
GO:0044319	wound healing, spreading of cells	BP	31	14	0.050498
GO:0045428	regulation of nitric oxide biosynthetic process	BP	65	26	0.0505498
GO:0051402	neuron apoptotic process	BP	238	83	0.0508134
GO:0043632	modification-dependent macromolecule catabolic process	BP	522	173	0.0510473
GO:0060038	cardiac muscle cell proliferation	BP	68	27	0.0513847
GO:0097542	ciliary tip	CC	45	19	0.0514068
GO:0006458	'de novo' protein folding	BP	23	11	0.052068
GO:0000217	DNA secondary structure binding	MF	23	11	0.052068
GO:0071157	negative regulation of cell cycle arrest	BP	23	11	0.052068
GO:0045717	negative regulation of fatty acid biosynthetic process	BP	23	11	0.052068
GO:0030371	translation repressor activity	MF	23	11	0.052068
GO:0032481	positive regulation of type I interferon production	BP	74	29	0.0527503
GO:1903845	negative regulation of cellular response to transforming growth factor beta stimulus	BP	80	31	0.0537669
GO:0000795	synaptonemal complex	CC	34	15	0.0539551
GO:0099086	synaptonemal structure	CC	34	15	0.0539551
GO:0007224	smoothened signaling pathway	BP	131	48	0.0542849
GO:0016746	transferase activity, transferring acyl groups	MF	217	76	0.0543949
GO:0030532	small nuclear ribonucleoprotein complex	CC	86	33	0.0544918
GO:0070585	protein localization to mitochondrion	BP	125	46	0.0546869
GO:0032606	type I interferon production	BP	125	46	0.0546869
GO:0007052	mitotic spindle organization	BP	95	36	0.0551327
GO:0031398	positive regulation of protein ubiquitination	BP	110	41	0.0553018
GO:0002011	morphogenesis of an epithelial sheet	BP	54	22	0.056333
GO:0030686	90S preribosome	CC	8	5	0.0563637
GO:0046185	aldehyde catabolic process	BP	8	5	0.0563637
GO:0048539	bone marrow development	BP	8	5	0.0563637
GO:0000405	bubble DNA binding	MF	8	5	0.0563637
GO:0017151	DEAD/H-box RNA helicase binding	MF	8	5	0.0563637
GO:0000733	DNA strand renaturation	BP	8	5	0.0563637
GO:0042541	hemoglobin biosynthetic process	BP	8	5	0.0563637
GO:0034720	histone H3-K4 demethylation	BP	8	5	0.0563637
GO:0046439	L-cysteine metabolic process	BP	8	5	0.0563637
GO:0097371	MDM2/MDM4 family protein binding	MF	8	5	0.0563637
GO:0098787	mRNA cleavage involved in mRNA processing	BP	8	5	0.0563637
GO:1900425	negative regulation of defense response to bacterium	BP	8	5	0.0563637
GO:0030853	negative regulation of granulocyte differentiation	BP	8	5	0.0563637
GO:0007406	negative regulation of neuroblast proliferation	BP	8	5	0.0563637
GO:1904354	negative regulation of telomere capping	BP	8	5	0.0563637
GO:0036480	neuron intrinsic apoptotic signaling pathway in response to oxidative stress	BP	8	5	0.0563637
GO:0006655	phosphatidylglycerol biosynthetic process	BP	8	5	0.0563637
GO:1902949	positive regulation of tau-protein kinase activity	BP	8	5	0.0563637
GO:0030422	production of siRNA involved in RNA interference	BP	8	5	0.0563637
GO:0031848	protection from non-homologous end joining at telomere	BP	8	5	0.0563637
GO:0034182	regulation of maintenance of mitotic sister chromatid cohesion	BP	8	5	0.0563637
GO:0034091	regulation of maintenance of sister chromatid cohesion	BP	8	5	0.0563637
GO:1905024	regulation of membrane repolarization during ventricular cardiac muscle cell action potential	BP	8	5	0.0563637
GO:1903376	regulation of oxidative stress-induced neuron intrinsic apoptotic signaling pathway	BP	8	5	0.0563637
GO:0010511	regulation of phosphatidylinositol biosynthetic process	BP	8	5	0.0563637
GO:0000014	single-stranded DNA endodeoxyribonuclease activity	MF	8	5	0.0563637
GO:0014866	skeletal myofibril assembly	BP	8	5	0.0563637
GO:0070990	snRNP binding	MF	8	5	0.0563637
GO:0046784	viral mRNA export from host cell nucleus	BP	8	5	0.0563637
GO:0033046	negative regulation of sister chromatid segregation	BP	37	16	0.0569675
GO:0043631	RNA polyadenylation	BP	37	16	0.0569675
GO:0051537	2 iron, 2 sulfur cluster binding	MF	18	9	0.0571806
GO:0048490	anterograde synaptic vesicle transport	BP	18	9	0.0571806
GO:0052695	cellular glucuronidation	BP	18	9	0.0571806
GO:0071318	cellular response to ATP	BP	18	9	0.0571806
GO:0072575	epithelial cell proliferation involved in liver morphogenesis	BP	18	9	0.0571806
GO:0042276	error-prone translesion synthesis	BP	18	9	0.0571806
GO:0072574	hepatocyte proliferation	BP	18	9	0.0571806
GO:1902176	negative regulation of oxidative stress-induced intrinsic apoptotic signaling pathway	BP	18	9	0.0571806
GO:2000647	negative regulation of stem cell proliferation	BP	18	9	0.0571806
GO:0039535	regulation of RIG-I signaling pathway	BP	18	9	0.0571806
GO:0099514	synaptic vesicle cytoskeletal transport	BP	18	9	0.0571806
GO:0099517	synaptic vesicle transport along microtubule	BP	18	9	0.0571806
GO:0017004	cytochrome complex assembly	BP	26	12	0.05741
GO:0039528	cytoplasmic pattern recognition receptor signaling pathway in response to virus	BP	26	12	0.05741
GO:0070911	global genome nucleotide-excision repair	BP	26	12	0.05741
GO:0070325	lipoprotein particle receptor binding	MF	26	12	0.05741
GO:0097431	mitotic spindle pole	CC	26	12	0.05741
GO:0031514	motile cilium	CC	162	58	0.057457
GO:1903428	positive regulation of reactive oxygen species biosynthetic process	BP	57	23	0.057588
GO:0010665	regulation of cardiac muscle cell apoptotic process	BP	57	23	0.057588
GO:0009124	nucleoside monophosphate biosynthetic process	BP	196	69	0.0580976
GO:0031396	regulation of protein ubiquitination	BP	196	69	0.0580976
GO:0010659	cardiac muscle cell apoptotic process	BP	60	24	0.0586814
GO:0004860	protein kinase inhibitor activity	MF	60	24	0.0586814
GO:0022406	membrane docking	BP	150	54	0.0591076
GO:0055025	positive regulation of cardiac muscle tissue development	BP	63	25	0.0596293
GO:0016747	transferase activity, transferring acyl groups other than amino-acyl groups	MF	187	66	0.0597065
GO:0071872	cellular response to epinephrine stimulus	BP	13	7	0.0602437
GO:0019104	DNA N-glycosylase activity	MF	13	7	0.0602437
GO:0006000	fructose metabolic process	BP	13	7	0.0602437
GO:0042800	histone methyltransferase activity (H3-K4 specific)	MF	13	7	0.0602437
GO:0050720	interleukin-1 beta biosynthetic process	BP	13	7	0.0602437
GO:0006089	lactate metabolic process	BP	13	7	0.0602437
GO:0009312	oligosaccharide biosynthetic process	BP	13	7	0.0602437
GO:2001034	positive regulation of double-strand break repair via nonhomologous end joining	BP	13	7	0.0602437
GO:0006206	pyrimidine nucleobase metabolic process	BP	13	7	0.0602437
GO:1905651	regulation of artery morphogenesis	BP	13	7	0.0602437
GO:2000194	regulation of female gonad development	BP	13	7	0.0602437
GO:0033127	regulation of histone phosphorylation	BP	13	7	0.0602437
GO:0070103	regulation of interleukin-6-mediated signaling pathway	BP	13	7	0.0602437
GO:0031616	spindle pole centrosome	CC	13	7	0.0602437
GO:0009650	UV protection	BP	13	7	0.0602437
GO:2000573	positive regulation of DNA biosynthetic process	BP	66	26	0.0604461
GO:0000790	nuclear chromatin	CC	309	105	0.0609059
GO:0009185	ribonucleoside diphosphate metabolic process	BP	135	49	0.0609742
GO:0048662	negative regulation of smooth muscle cell proliferation	BP	69	27	0.0611445
GO:0032720	negative regulation of tumor necrosis factor production	BP	69	27	0.0611445
GO:0006140	regulation of nucleotide metabolic process	BP	132	48	0.061311
GO:0031348	negative regulation of defense response	BP	237	82	0.0614514
GO:0070997	neuron death	BP	347	117	0.061568
GO:0034612	response to tumor necrosis factor	BP	284	97	0.061653
GO:0006506	GPI anchor biosynthetic process	BP	29	13	0.0619721
GO:0071339	MLL1 complex	CC	29	13	0.0619721
GO:0044665	MLL1/2 complex	CC	29	13	0.0619721
GO:0030512	negative regulation of transforming growth factor beta receptor signaling pathway	BP	78	30	0.0626371
GO:0097525	spliceosomal snRNP complex	CC	78	30	0.0626371
GO:0060966	regulation of gene silencing by RNA	BP	117	43	0.0627365
GO:0060147	regulation of posttranscriptional gene silencing	BP	117	43	0.0627365
GO:0006352	DNA-templated transcription, initiation	BP	231	80	0.0627655
GO:0042866	pyruvate biosynthetic process	BP	114	42	0.0629575
GO:0046209	nitric oxide metabolic process	BP	81	31	0.062964
GO:0009165	nucleotide biosynthetic process	BP	360	121	0.0631172
GO:0006757	ATP generation from ADP	BP	111	41	0.0631522
GO:0014897	striated muscle hypertrophy	BP	111	41	0.0631522
GO:0036126	sperm flagellum	CC	84	32	0.0632186
GO:0016410	N-acyltransferase activity	MF	90	34	0.0635363
GO:0010660	regulation of muscle cell apoptotic process	BP	96	36	0.0636353
GO:0120114	Sm-like protein family complex	CC	96	36	0.0636353
GO:0072657	protein localization to membrane	BP	545	179	0.064019
GO:0051248	negative regulation of protein metabolic process	BP	1117	356	0.0641461
GO:0051348	negative regulation of transferase activity	BP	272	93	0.0644921
GO:0005680	anaphase-promoting complex	CC	21	10	0.0647207
GO:0016866	intramolecular transferase activity	MF	21	10	0.0647207
GO:2000104	negative regulation of DNA-dependent DNA replication	BP	21	10	0.0647207
GO:0010985	negative regulation of lipoprotein particle clearance	BP	21	10	0.0647207
GO:0036344	platelet morphogenesis	BP	21	10	0.0647207
GO:0099091	postsynaptic specialization, intracellular component	CC	21	10	0.0647207
GO:0042451	purine nucleoside biosynthetic process	BP	21	10	0.0647207
GO:0046129	purine ribonucleoside biosynthetic process	BP	21	10	0.0647207
GO:0070920	regulation of production of small RNA involved in gene silencing by RNA	BP	21	10	0.0647207
GO:0039531	regulation of viral-induced cytoplasmic pattern recognition receptor signaling pathway	BP	21	10	0.0647207
GO:0070034	telomerase RNA binding	MF	21	10	0.0647207
GO:0050699	WW domain binding	MF	21	10	0.0647207
GO:0044784	metaphase/anaphase transition of cell cycle	BP	49	20	0.0655422
GO:0051306	mitotic sister chromatid separation	BP	49	20	0.0655422
GO:0055023	positive regulation of cardiac muscle tissue growth	BP	49	20	0.0655422
GO:2001238	positive regulation of extrinsic apoptotic signaling pathway	BP	49	20	0.0655422
GO:0055022	negative regulation of cardiac muscle tissue growth	BP	32	14	0.0658651
GO:0061117	negative regulation of heart growth	BP	32	14	0.0658651
GO:0045841	negative regulation of mitotic metaphase/anaphase transition	BP	32	14	0.0658651
GO:2000816	negative regulation of mitotic sister chromatid separation	BP	32	14	0.0658651
GO:0071356	cellular response to tumor necrosis factor	BP	266	91	0.065961
GO:0008234	cysteine-type peptidase activity	MF	148	53	0.0665671
GO:0046474	glycerophospholipid biosynthetic process	BP	213	74	0.0668469
GO:0003341	cilium movement	BP	52	21	0.0670105
GO:0042054	histone methyltransferase activity	MF	52	21	0.0670105
GO:1901799	negative regulation of proteasomal protein catabolic process	BP	52	21	0.0670105
GO:0072528	pyrimidine-containing compound biosynthetic process	BP	52	21	0.0670105
GO:1905818	regulation of chromosome separation	BP	52	21	0.0670105
GO:0043523	regulation of neuron apoptotic process	BP	210	73	0.0675469
GO:0006575	cellular modified amino acid metabolic process	BP	179	63	0.0678299
GO:0060968	regulation of gene silencing	BP	139	50	0.068041
GO:0051310	metaphase plate congression	BP	55	22	0.0682691
GO:0016303	1-phosphatidylinositol-3-kinase activity	MF	6	4	0.0688379
GO:0003278	apoptotic process involved in heart morphogenesis	BP	6	4	0.0688379
GO:0002326	B cell lineage commitment	BP	6	4	0.0688379
GO:0006287	base-excision repair, gap-filling	BP	6	4	0.0688379
GO:0048531	beta-1,3-galactosyltransferase activity	MF	6	4	0.0688379
GO:0070120	ciliary neurotrophic factor-mediated signaling pathway	BP	6	4	0.0688379
GO:0071921	cohesin loading	BP	6	4	0.0688379
GO:0038063	collagen-activated tyrosine kinase receptor signaling pathway	BP	6	4	0.0688379
GO:0021540	corpus callosum morphogenesis	BP	6	4	0.0688379
GO:0032552	deoxyribonucleotide binding	MF	6	4	0.0688379
GO:0032135	DNA insertion or deletion binding	MF	6	4	0.0688379
GO:0033588	Elongator holoenzyme complex	CC	6	4	0.0688379
GO:0032510	endosome to lysosome transport via multivesicular body sorting pathway	BP	6	4	0.0688379
GO:0010994	free ubiquitin chain polymerization	BP	6	4	0.0688379
GO:0043985	histone H4-R3 methylation	BP	6	4	0.0688379
GO:0071458	integral component of cytoplasmic side of endoplasmic reticulum membrane	CC	6	4	0.0688379
GO:0004468	lysine N-acetyltransferase activity, acting on acetyl phosphate as donor	MF	6	4	0.0688379
GO:1990124	messenger ribonucleoprotein complex	CC	6	4	0.0688379
GO:0019784	NEDD8-specific protease activity	MF	6	4	0.0688379
GO:0051126	negative regulation of actin nucleation	BP	6	4	0.0688379
GO:1901977	negative regulation of cell cycle checkpoint	BP	6	4	0.0688379
GO:1905940	negative regulation of gonad development	BP	6	4	0.0688379
GO:1905032	negative regulation of membrane repolarization during cardiac muscle cell action potential	BP	6	4	0.0688379
GO:0031393	negative regulation of prostaglandin biosynthetic process	BP	6	4	0.0688379
GO:0090315	negative regulation of protein targeting to membrane	BP	6	4	0.0688379
GO:1903026	negative regulation of RNA polymerase II regulatory region sequence-specific DNA binding	BP	6	4	0.0688379
GO:0004704	NF-kappaB-inducing kinase activity	MF	6	4	0.0688379
GO:0015450	P-P-bond-hydrolysis-driven protein transmembrane transporter activity	MF	6	4	0.0688379
GO:0015939	pantothenate metabolic process	BP	6	4	0.0688379
GO:0060545	positive regulation of necroptotic process	BP	6	4	0.0688379
GO:0010513	positive regulation of phosphatidylinositol biosynthetic process	BP	6	4	0.0688379
GO:0070883	pre-miRNA binding	MF	6	4	0.0688379
GO:0097157	pre-mRNA intronic binding	MF	6	4	0.0688379
GO:0051105	regulation of DNA ligation	BP	6	4	0.0688379
GO:0005981	regulation of glycogen catabolic process	BP	6	4	0.0688379
GO:1902956	regulation of mitochondrial electron transport, NADH to ubiquinone	BP	6	4	0.0688379
GO:0070432	regulation of nucleotide-binding oligomerization domain containing 2 signaling pathway	BP	6	4	0.0688379
GO:2000354	regulation of ovarian follicle development	BP	6	4	0.0688379
GO:0048478	replication fork protection	BP	6	4	0.0688379
GO:0034201	response to oleic acid	BP	6	4	0.0688379
GO:1903935	response to sodium arsenite	BP	6	4	0.0688379
GO:0046498	S-adenosylhomocysteine metabolic process	BP	6	4	0.0688379
GO:0000491	small nucleolar ribonucleoprotein complex assembly	BP	6	4	0.0688379
GO:1990446	U1 snRNP binding	MF	6	4	0.0688379
GO:0060979	vasculogenesis involved in coronary vascular morphogenesis	BP	6	4	0.0688379
GO:0032984	protein-containing complex disassembly	BP	298	101	0.068855
GO:0009135	purine nucleoside diphosphate metabolic process	BP	133	48	0.0689758
GO:0009179	purine ribonucleoside diphosphate metabolic process	BP	133	48	0.0689758
GO:0000413	protein peptidyl-prolyl isomerization	BP	35	15	0.0691848
GO:0060043	regulation of cardiac muscle cell proliferation	BP	58	23	0.0693416
GO:0050728	negative regulation of inflammatory response	BP	170	60	0.0697513
GO:0002753	cytoplasmic pattern recognition receptor signaling pathway	BP	61	24	0.0702485
GO:0006521	regulation of cellular amino acid metabolic process	BP	61	24	0.0702485
GO:0042177	negative regulation of protein catabolic process	BP	124	45	0.0702814
GO:0031625	ubiquitin protein ligase binding	MF	270	92	0.0706891
GO:1901576	organic substance biosynthetic process	BP	5870	1793	0.0706967
GO:0021952	central nervous system projection neuron axonogenesis	BP	24	11	0.0709704
GO:0010804	negative regulation of tumor necrosis factor-mediated signaling pathway	BP	24	11	0.0709704
GO:0000407	phagophore assembly site	CC	24	11	0.0709704
GO:1905564	positive regulation of vascular endothelial cell proliferation	BP	24	11	0.0709704
GO:0019210	kinase inhibitor activity	MF	64	25	0.0710077
GO:0032768	regulation of monooxygenase activity	BP	64	25	0.0710077
GO:0043280	positive regulation of cysteine-type endopeptidase activity involved in apoptotic process	BP	118	43	0.0710692
GO:0003730	mRNA 3'-UTR binding	MF	67	26	0.071635
GO:0002200	somatic diversification of immune receptors	BP	67	26	0.071635
GO:1901293	nucleoside phosphate biosynthetic process	BP	365	122	0.0716508
GO:0008409	5'-3' exonuclease activity	MF	16	8	0.0716639
GO:0071880	adenylate cyclase-activating adrenergic receptor signaling pathway	BP	16	8	0.0716639
GO:0086103	G protein-coupled receptor signaling pathway involved in heart process	BP	16	8	0.0716639
GO:0030992	intraciliary transport particle B	CC	16	8	0.0716639
GO:0070530	K63-linked polyubiquitin modification-dependent protein binding	MF	16	8	0.0716639
GO:0099010	modification of postsynaptic structure	BP	16	8	0.0716639
GO:0050774	negative regulation of dendrite morphogenesis	BP	16	8	0.0716639
GO:0071871	response to epinephrine	BP	16	8	0.0716639
GO:0006590	thyroid hormone generation	BP	16	8	0.0716639
GO:0060419	heart growth	BP	112	41	0.0717732
GO:0006790	sulfur compound metabolic process	BP	346	116	0.0718147
GO:0051985	negative regulation of chromosome segregation	BP	38	16	0.0720127
GO:0000152	nuclear ubiquitin ligase complex	CC	38	16	0.0720127
GO:0090050	positive regulation of cell migration involved in sprouting angiogenesis	BP	38	16	0.0720127
GO:0044260	cellular macromolecule metabolic process	BP	7747	2355	0.0721984
GO:0055017	cardiac muscle tissue growth	BP	106	39	0.0723747
GO:2000278	regulation of DNA biosynthetic process	BP	106	39	0.0723747
GO:0005758	mitochondrial intermembrane space	CC	73	28	0.0725475
GO:0004843	thiol-dependent ubiquitin-specific protease activity	MF	73	28	0.0725475
GO:0006809	nitric oxide biosynthetic process	BP	76	29	0.0728556
GO:1902750	negative regulation of cell cycle G2/M phase transition	BP	97	36	0.0730341
GO:1900034	regulation of cellular response to heat	BP	79	30	0.0730783
GO:0031970	organelle envelope lumen	CC	82	31	0.0732238
GO:0071158	positive regulation of cell cycle arrest	BP	82	31	0.0732238
GO:0014910	regulation of smooth muscle cell migration	BP	85	32	0.0732998
GO:0008022	protein C-terminus binding	MF	186	65	0.0733348
GO:0034404	nucleobase-containing small molecule biosynthetic process	BP	211	73	0.0739498
GO:0030331	estrogen receptor binding	MF	41	17	0.0744173
GO:0098742	cell-cell adhesion via plasma-membrane adhesion molecules	BP	233	80	0.0746615
GO:0000166	nucleotide binding	MF	2012	628	0.0756335
GO:0009437	carnitine metabolic process	BP	11	6	0.0758889
GO:0097602	cullin family protein binding	MF	11	6	0.0758889
GO:0050667	homocysteine metabolic process	BP	11	6	0.0758889
GO:0009086	methionine biosynthetic process	BP	11	6	0.0758889
GO:2000818	negative regulation of myoblast proliferation	BP	11	6	0.0758889
GO:0055091	phospholipid homeostasis	BP	11	6	0.0758889
GO:0010615	positive regulation of cardiac muscle adaptation	BP	11	6	0.0758889
GO:1903244	positive regulation of cardiac muscle hypertrophy in response to stress	BP	11	6	0.0758889
GO:2001241	positive regulation of extrinsic apoptotic signaling pathway in absence of ligand	BP	11	6	0.0758889
GO:0033235	positive regulation of protein sumoylation	BP	11	6	0.0758889
GO:0010870	positive regulation of receptor biosynthetic process	BP	11	6	0.0758889
GO:0097428	protein maturation by iron-sulfur cluster transfer	BP	11	6	0.0758889
GO:0009151	purine deoxyribonucleotide metabolic process	BP	11	6	0.0758889
GO:1901201	regulation of extracellular matrix assembly	BP	11	6	0.0758889
GO:1905214	regulation of RNA binding	BP	11	6	0.0758889
GO:0060992	response to fungicide	BP	11	6	0.0758889
GO:0001094	TFIID-class transcription factor complex binding	MF	11	6	0.0758889
GO:0000050	urea cycle	BP	11	6	0.0758889
GO:0019042	viral latency	BP	11	6	0.0758889
GO:0019054	modulation by virus of host process	BP	27	12	0.0761558
GO:0008374	O-acyltransferase activity	MF	44	18	0.0764566
GO:0071806	protein transmembrane transport	BP	44	18	0.0764566
GO:0030071	regulation of mitotic metaphase/anaphase transition	BP	44	18	0.0764566
GO:0032269	negative regulation of cellular protein metabolic process	BP	1050	334	0.0769518
GO:0043122	regulation of I-kappaB kinase/NF-kappaB signaling	BP	224	77	0.0772258
GO:0000151	ubiquitin ligase complex	CC	224	77	0.0772258
GO:1901265	nucleoside phosphate binding	MF	2013	628	0.0778664
GO:0045023	G0 to G1 transition	BP	47	19	0.0781792
GO:0043124	negative regulation of I-kappaB kinase/NF-kappaB signaling	BP	47	19	0.0781792
GO:0002832	negative regulation of response to biotic stimulus	BP	47	19	0.0781792
GO:2000059	negative regulation of ubiquitin-dependent protein catabolic process	BP	47	19	0.0781792
GO:0005874	microtubule	CC	357	119	0.0794499
GO:0045851	pH reduction	BP	50	20	0.0796264
GO:0000387	spliceosomal snRNP assembly	BP	50	20	0.0796264
GO:0007143	female meiotic nuclear division	BP	30	13	0.0804626
GO:2000781	positive regulation of double-strand break repair	BP	30	13	0.0804626
GO:0071539	protein localization to centrosome	BP	30	13	0.0804626
GO:0071243	cellular response to arsenic-containing substance	BP	19	9	0.0807225
GO:0017127	cholesterol transporter activity	MF	19	9	0.0807225
GO:0072576	liver morphogenesis	BP	19	9	0.0807225
GO:0090201	negative regulation of release of cytochrome c from mitochondria	BP	19	9	0.0807225
GO:0050860	negative regulation of T cell receptor signaling pathway	BP	19	9	0.0807225
GO:0030859	polarized epithelial cell differentiation	BP	19	9	0.0807225
GO:0009147	pyrimidine nucleoside triphosphate metabolic process	BP	19	9	0.0807225
GO:0010612	regulation of cardiac muscle adaptation	BP	19	9	0.0807225
GO:1903242	regulation of cardiac muscle hypertrophy in response to stress	BP	19	9	0.0807225
GO:1903798	regulation of production of miRNAs involved in gene silencing by miRNA	BP	19	9	0.0807225
GO:0001972	retinoic acid binding	MF	19	9	0.0807225
GO:0042403	thyroid hormone metabolic process	BP	19	9	0.0807225
GO:0060421	positive regulation of heart growth	BP	53	21	0.0808333
GO:0090288	negative regulation of cellular response to growth factor stimulus	BP	156	55	0.080933
GO:0014896	muscle hypertrophy	BP	113	41	0.0811928
GO:0060964	regulation of gene silencing by miRNA	BP	113	41	0.0811928
GO:0006644	phospholipid metabolic process	BP	402	133	0.0815788
GO:0006096	glycolytic process	BP	110	40	0.0816802
GO:0033344	cholesterol efflux	BP	56	22	0.0818296
GO:0003873	6-phosphofructo-2-kinase activity	MF	4	3	0.08215
GO:0032558	adenyl deoxyribonucleotide binding	MF	4	3	0.08215
GO:0033220	amide-transporting ATPase activity	MF	4	3	0.08215
GO:0004176	ATP-dependent peptidase activity	MF	4	3	0.08215
GO:0048677	axon extension involved in regeneration	BP	4	3	0.08215
GO:0004090	carbonyl reductase (NADPH) activity	MF	4	3	0.08215
GO:0016602	CCAAT-binding factor complex	CC	4	3	0.08215
GO:0090667	cell chemotaxis to vascular endothelial growth factor	BP	4	3	0.08215
GO:0072757	cellular response to camptothecin	BP	4	3	0.08215
GO:0035620	ceramide transporter activity	MF	4	3	0.08215
GO:0004897	ciliary neurotrophic factor receptor activity	MF	4	3	0.08215
GO:0005127	ciliary neurotrophic factor receptor binding	MF	4	3	0.08215
GO:0008410	CoA-transferase activity	MF	4	3	0.08215
GO:0007386	compartment pattern specification	BP	4	3	0.08215
GO:0070940	dephosphorylation of RNA polymerase II C-terminal domain	BP	4	3	0.08215
GO:0005958	DNA-dependent protein kinase-DNA ligase 4 complex	CC	4	3	0.08215
GO:0090668	endothelial cell chemotaxis to vascular endothelial growth factor	BP	4	3	0.08215
GO:0008853	exodeoxyribonuclease III activity	MF	4	3	0.08215
GO:0098850	extrinsic component of synaptic vesicle membrane	CC	4	3	0.08215
GO:0061535	glutamate secretion, neurotransmission	BP	4	3	0.08215
GO:0034648	histone demethylase activity (H3-dimethyl-K4 specific)	MF	4	3	0.08215
GO:0044020	histone methyltransferase activity (H4-R3 specific)	MF	4	3	0.08215
GO:0052723	inositol hexakisphosphate 1-kinase activity	MF	4	3	0.08215
GO:0052724	inositol hexakisphosphate 3-kinase activity	MF	4	3	0.08215
GO:0019086	late viral transcription	BP	4	3	0.08215
GO:0042577	lipid phosphatase activity	MF	4	3	0.08215
GO:0071797	LUBAC complex	CC	4	3	0.08215
GO:0090598	male anatomical structure morphogenesis	BP	4	3	0.08215
GO:0048808	male genitalia morphogenesis	BP	4	3	0.08215
GO:0000470	maturation of LSU-rRNA	BP	4	3	0.08215
GO:0000463	maturation of LSU-rRNA from tricistronic rRNA transcript (SSU-rRNA, 5.8S rRNA, LSU-rRNA)	BP	4	3	0.08215
GO:1903232	melanosome assembly	BP	4	3	0.08215
GO:0000444	MIS12/MIND type complex	CC	4	3	0.08215
GO:0000700	mismatch base pair DNA N-glycosylase activity	MF	4	3	0.08215
GO:0071962	mitotic sister chromatid cohesion, centromeric	BP	4	3	0.08215
GO:0031034	myosin filament assembly	BP	4	3	0.08215
GO:0052490	negative regulation by organism of programmed cell death in other organism involved in symbiotic interaction	BP	4	3	0.08215
GO:0033668	negative regulation by symbiont of host apoptotic process	BP	4	3	0.08215
GO:0052041	negative regulation by symbiont of host programmed cell death	BP	4	3	0.08215
GO:0140199	negative regulation of adenylate cyclase-activating adrenergic receptor signaling pathway involved in heart process	BP	4	3	0.08215
GO:1902511	negative regulation of apoptotic DNA fragmentation	BP	4	3	0.08215
GO:0045914	negative regulation of catecholamine metabolic process	BP	4	3	0.08215
GO:0060354	negative regulation of cell adhesion molecule production	BP	4	3	0.08215
GO:0045963	negative regulation of dopamine metabolic process	BP	4	3	0.08215
GO:2000545	negative regulation of endothelial cell chemotaxis to fibroblast growth factor	BP	4	3	0.08215
GO:1904506	negative regulation of telomere maintenance in response to DNA damage	BP	4	3	0.08215
GO:1903690	negative regulation of wound healing, spreading of epidermal cells	BP	4	3	0.08215
GO:0005030	neurotrophin receptor activity	MF	4	3	0.08215
GO:0072558	NLRP1 inflammasome complex	CC	4	3	0.08215
GO:0042272	nuclear RNA export factor complex	CC	4	3	0.08215
GO:0038165	oncostatin-M-mediated signaling pathway	BP	4	3	0.08215
GO:0019531	oxalate transmembrane transporter activity	MF	4	3	0.08215
GO:0015440	peptide-transporting ATPase activity	MF	4	3	0.08215
GO:0019918	peptidyl-arginine methylation, to symmetrical-dimethyl arginine	BP	4	3	0.08215
GO:0018201	peptidyl-glycine modification	BP	4	3	0.08215
GO:0008195	phosphatidate phosphatase activity	MF	4	3	0.08215
GO:0004634	phosphopyruvate hydratase activity	MF	4	3	0.08215
GO:0000015	phosphopyruvate hydratase complex	CC	4	3	0.08215
GO:0008607	phosphorylase kinase regulator activity	MF	4	3	0.08215
GO:1904879	positive regulation of calcium ion transmembrane transport via high voltage-gated calcium channel	BP	4	3	0.08215
GO:0090261	positive regulation of inclusion body assembly	BP	4	3	0.08215
GO:0045716	positive regulation of low-density lipoprotein particle receptor biosynthetic process	BP	4	3	0.08215
GO:1905033	positive regulation of membrane repolarization during cardiac muscle cell action potential	BP	4	3	0.08215
GO:1905026	positive regulation of membrane repolarization during ventricular cardiac muscle cell action potential	BP	4	3	0.08215
GO:1905342	positive regulation of protein localization to kinetochore	BP	4	3	0.08215
GO:1904431	positive regulation of t-circle formation	BP	4	3	0.08215
GO:1903947	positive regulation of ventricular cardiac muscle cell action potential	BP	4	3	0.08215
GO:1903762	positive regulation of voltage-gated potassium channel activity involved in ventricular cardiac muscle cell action potential repolarization	BP	4	3	0.08215
GO:0035243	protein-arginine omega-N symmetric methyltransferase activity	MF	4	3	0.08215
GO:1990769	proximal neuron projection	CC	4	3	0.08215
GO:0060620	regulation of cholesterol import	BP	4	3	0.08215
GO:0060699	regulation of endoribonuclease activity	BP	4	3	0.08215
GO:1903903	regulation of establishment of T cell polarity	BP	4	3	0.08215
GO:1902460	regulation of mesenchymal stem cell proliferation	BP	4	3	0.08215
GO:0010793	regulation of mRNA export from nucleus	BP	4	3	0.08215
GO:1905340	regulation of protein localization to kinetochore	BP	4	3	0.08215
GO:0032483	regulation of Rab protein signal transduction	BP	4	3	0.08215
GO:2000909	regulation of sterol import	BP	4	3	0.08215
GO:1904505	regulation of telomere maintenance in response to DNA damage	BP	4	3	0.08215
GO:1904742	regulation of telomeric DNA binding	BP	4	3	0.08215
GO:0061356	regulation of Wnt protein secretion	BP	4	3	0.08215
GO:0044323	retinoic acid-responsive element binding	MF	4	3	0.08215
GO:0030906	retromer, cargo-selective complex	CC	4	3	0.08215
GO:0000120	RNA polymerase I transcription factor complex	CC	4	3	0.08215
GO:0090571	RNA polymerase II transcription repressor complex	CC	4	3	0.08215
GO:0051029	rRNA transport	BP	4	3	0.08215
GO:0003696	satellite DNA binding	MF	4	3	0.08215
GO:0035985	senescence-associated heterochromatin focus	CC	4	3	0.08215
GO:0048254	snoRNA localization	BP	4	3	0.08215
GO:0048682	sprouting of injured axon	BP	4	3	0.08215
GO:0032202	telomere assembly	BP	4	3	0.08215
GO:0031860	telomeric 3' overhang formation	BP	4	3	0.08215
GO:0034227	tRNA thio-modification	BP	4	3	0.08215
GO:0061355	Wnt protein secretion	BP	4	3	0.08215
GO:0000403	Y-form DNA binding	MF	4	3	0.08215
GO:0010656	negative regulation of muscle cell apoptotic process	BP	59	23	0.082641
GO:0090342	regulation of cell aging	BP	59	23	0.082641
GO:0010662	regulation of striated muscle cell apoptotic process	BP	59	23	0.082641
GO:0044441	ciliary part	CC	415	137	0.0827481
GO:0006367	transcription initiation from RNA polymerase II promoter	BP	178	62	0.0832049
GO:0006090	pyruvate metabolic process	BP	147	52	0.0832468
GO:0045739	positive regulation of DNA repair	BP	62	24	0.0832895
GO:0010658	striated muscle cell apoptotic process	BP	62	24	0.0832895
GO:0050839	cell adhesion molecule binding	MF	444	146	0.0838627
GO:0004532	exoribonuclease activity	MF	33	14	0.0840405
GO:1905819	negative regulation of chromosome separation	BP	33	14	0.0840405
GO:0045736	negative regulation of cyclin-dependent protein serine/threonine kinase activity	BP	33	14	0.0840405
GO:0045922	negative regulation of fatty acid metabolic process	BP	33	14	0.0840405
GO:1902100	negative regulation of metaphase/anaphase transition of cell cycle	BP	33	14	0.0840405
GO:0005720	nuclear heterochromatin	CC	33	14	0.0840405
GO:0045191	regulation of isotype switching	BP	33	14	0.0840405
GO:0097729	9+2 motile cilium	CC	89	33	0.0842463
GO:1902532	negative regulation of intracellular signal transduction	BP	550	179	0.0842993
GO:1903556	negative regulation of tumor necrosis factor superfamily cytokine production	BP	71	27	0.0844348
GO:0000288	nuclear-transcribed mRNA catabolic process, deadenylation-dependent decay	BP	71	27	0.0844348
GO:0008170	N-methyltransferase activity	MF	86	32	0.0844454
GO:0005791	rough endoplasmic reticulum	CC	74	28	0.084598
GO:0090398	cellular senescence	BP	77	29	0.0846715
GO:0048037	cofactor binding	MF	438	144	0.0858801
GO:0019205	nucleobase-containing compound kinase activity	MF	36	15	0.0870102
GO:0051973	positive regulation of telomerase activity	BP	36	15	0.0870102
GO:0055088	lipid homeostasis	BP	132	47	0.0870676
GO:1901575	organic substance catabolic process	BP	1925	600	0.087642
GO:0043487	regulation of RNA stability	BP	163	57	0.0876794
GO:0070001	aspartic-type peptidase activity	MF	22	10	0.0879431
GO:0097346	INO80-type complex	CC	22	10	0.0879431
GO:0000146	microfilament motor activity	MF	22	10	0.0879431
GO:0016460	myosin II complex	CC	22	10	0.0879431
GO:0000715	nucleotide-excision repair, DNA damage recognition	BP	22	10	0.0879431
GO:0045943	positive regulation of transcription by RNA polymerase I	BP	22	10	0.0879431
GO:0044743	protein transmembrane import into intracellular organelle	BP	22	10	0.0879431
GO:0035590	purinergic nucleotide receptor signaling pathway	BP	22	10	0.0879431
GO:0010988	regulation of low-density lipoprotein particle clearance	BP	22	10	0.0879431
GO:0010155	regulation of proton transport	BP	22	10	0.0879431
GO:0015248	sterol transporter activity	MF	22	10	0.0879431
GO:0043414	macromolecule methylation	BP	276	93	0.088011
GO:0034976	response to endoplasmic reticulum stress	BP	254	86	0.0887613
GO:0051083	'de novo' cotranslational protein folding	BP	2	2	0.0887734
GO:0047144	2-acylglycerol-3-phosphate O-acyltransferase activity	MF	2	2	0.0887734
GO:1902559	3'-phospho-5'-adenylyl sulfate transmembrane transport	BP	2	2	0.0887734
GO:0046963	3'-phosphoadenosine 5'-phosphosulfate transport	BP	2	2	0.0887734
GO:0102092	5-diphosphoinositol pentakisphosphate 3-kinase activity	MF	2	2	0.0887734
GO:0031247	actin rod assembly	BP	2	2	0.0887734
GO:0072570	ADP-D-ribose binding	MF	2	2	0.0887734
GO:0071929	alpha-tubulin acetylation	BP	2	2	0.0887734
GO:0120077	angiogenic sprout fusion	BP	2	2	0.0887734
GO:0098937	anterograde dendritic transport	BP	2	2	0.0887734
GO:0043293	apoptosome	CC	2	2	0.0887734
GO:0004053	arginase activity	MF	2	2	0.0887734
GO:0002368	B cell cytokine production	BP	2	2	0.0887734
GO:0030156	benzodiazepine receptor binding	MF	2	2	0.0887734
GO:0019483	beta-alanine biosynthetic process	BP	2	2	0.0887734
GO:0006789	bilirubin conjugation	BP	2	2	0.0887734
GO:0031085	BLOC-3 complex	CC	2	2	0.0887734
GO:0080120	CAAX-box protein maturation	BP	2	2	0.0887734
GO:0071586	CAAX-box protein processing	BP	2	2	0.0887734
GO:0099502	calcium-dependent activation of synaptic vesicle fusion	BP	2	2	0.0887734
GO:0004088	carbamoyl-phosphate synthase (glutamine-hydrolyzing) activity	MF	2	2	0.0887734
GO:0016206	catechol O-methyltransferase activity	MF	2	2	0.0887734
GO:0002305	CD8-positive, gamma-delta intraepithelial T cell differentiation	BP	2	2	0.0887734
GO:0120078	cell adhesion involved in sprouting angiogenesis	BP	2	2	0.0887734
GO:0090346	cellular organofluorine metabolic process	BP	2	2	0.0887734
GO:0090345	cellular organohalogen metabolic process	BP	2	2	0.0887734
GO:0071469	cellular response to alkaline pH	BP	2	2	0.0887734
GO:0072738	cellular response to diamide	BP	2	2	0.0887734
GO:0036245	cellular response to menadione	BP	2	2	0.0887734
GO:0047493	ceramide cholinephosphotransferase activity	MF	2	2	0.0887734
GO:0021679	cerebellar molecular layer development	BP	2	2	0.0887734
GO:0021687	cerebellar molecular layer morphogenesis	BP	2	2	0.0887734
GO:0071606	chemokine (C-C motif) ligand 4 production	BP	2	2	0.0887734
GO:0047757	chondroitin-glucuronate 5-epimerase activity	MF	2	2	0.0887734
GO:0036488	CHOP-C/EBP complex	CC	2	2	0.0887734
GO:0097059	CNTFR-CLCF1 complex	CC	2	2	0.0887734
GO:0098633	collagen fibril binding	MF	2	2	0.0887734
GO:0004008	copper-exporting ATPase activity	MF	2	2	0.0887734
GO:0043682	copper-transporting ATPase activity	MF	2	2	0.0887734
GO:0009440	cyanate catabolic process	BP	2	2	0.0887734
GO:0009439	cyanate metabolic process	BP	2	2	0.0887734
GO:0097129	cyclin D2-CDK4 complex	CC	2	2	0.0887734
GO:0016882	cyclo-ligase activity	MF	2	2	0.0887734
GO:0047804	cysteine-S-conjugate beta-lyase activity	MF	2	2	0.0887734
GO:0044609	DBIRD complex	CC	2	2	0.0887734
GO:0098939	dendritic transport of mitochondrion	BP	2	2	0.0887734
GO:0001651	dense fibrillar component	CC	2	2	0.0887734
GO:0035800	deubiquitinase activator activity	MF	2	2	0.0887734
GO:0002086	diaphragm contraction	BP	2	2	0.0887734
GO:0050992	dimethylallyl diphosphate biosynthetic process	BP	2	2	0.0887734
GO:0050993	dimethylallyl diphosphate metabolic process	BP	2	2	0.0887734
GO:0033857	diphosphoinositol-pentakisphosphate kinase activity	MF	2	2	0.0887734
GO:0032807	DNA ligase IV complex	CC	2	2	0.0887734
GO:0019085	early viral transcription	BP	2	2	0.0887734
GO:0007439	ectodermal digestive tract development	BP	2	2	0.0887734
GO:0048611	embryonic ectodermal digestive tract development	BP	2	2	0.0887734
GO:0004307	ethanolaminephosphotransferase activity	MF	2	2	0.0887734
GO:0071074	eukaryotic initiation factor eIF2 binding	MF	2	2	0.0887734
GO:0021816	extension of a leading process involved in cell motility in cerebral cortex radial glia guided migration	BP	2	2	0.0887734
GO:0035101	FACT complex	CC	2	2	0.0887734
GO:0045337	farnesyl diphosphate biosynthetic process	BP	2	2	0.0887734
GO:0045338	farnesyl diphosphate metabolic process	BP	2	2	0.0887734
GO:0004311	farnesyltranstransferase activity	MF	2	2	0.0887734
GO:0070627	ferrous iron import	BP	2	2	0.0887734
GO:0098707	ferrous iron import across plasma membrane	BP	2	2	0.0887734
GO:0072387	flavin adenine dinucleotide metabolic process	BP	2	2	0.0887734
GO:0061749	forked DNA-dependent helicase activity	MF	2	2	0.0887734
GO:0009378	four-way junction helicase activity	MF	2	2	0.0887734
GO:0002304	gamma-delta intraepithelial T cell differentiation	BP	2	2	0.0887734
GO:0033566	gamma-tubulin complex localization	BP	2	2	0.0887734
GO:0033384	geranyl diphosphate biosynthetic process	BP	2	2	0.0887734
GO:0033383	geranyl diphosphate metabolic process	BP	2	2	0.0887734
GO:0047275	glucosaminylgalactosylglucosylceramide beta-galactosyltransferase activity	MF	2	2	0.0887734
GO:0017177	glucosidase II complex	CC	2	2	0.0887734
GO:0001888	glucuronyl-galactosyl-proteoglycan 4-alpha-N-acetylglucosaminyltransferase activity	MF	2	2	0.0887734
GO:0004818	glutamate-tRNA ligase activity	MF	2	2	0.0887734
GO:0006424	glutamyl-tRNA aminoacylation	BP	2	2	0.0887734
GO:0006784	heme a biosynthetic process	BP	2	2	0.0887734
GO:0046160	heme a metabolic process	BP	2	2	0.0887734
GO:0004821	histidine-tRNA ligase activity	MF	2	2	0.0887734
GO:0034647	histone demethylase activity (H3-trimethyl-K4 specific)	MF	2	2	0.0887734
GO:0004416	hydroxyacylglutathione hydrolase activity	MF	2	2	0.0887734
GO:0043512	inhibin A complex	CC	2	2	0.0887734
GO:0043511	inhibin complex	CC	2	2	0.0887734
GO:0051717	inositol-1,3,4,5-tetrakisphosphate 3-phosphatase activity	MF	2	2	0.0887734
GO:0000827	inositol-1,3,4,5,6-pentakisphosphate kinase activity	MF	2	2	0.0887734
GO:0000825	inositol tetrakisphosphate 6-kinase activity	MF	2	2	0.0887734
GO:0051765	inositol tetrakisphosphate kinase activity	MF	2	2	0.0887734
GO:0050719	interleukin-1 alpha biosynthetic process	BP	2	2	0.0887734
GO:0045323	interleukin-1 receptor complex	CC	2	2	0.0887734
GO:0060752	intestinal phytosterol absorption	BP	2	2	0.0887734
GO:0004822	isoleucine-tRNA ligase activity	MF	2	2	0.0887734
GO:0102084	L-dopa O-methyltransferase activity	MF	2	2	0.0887734
GO:0015189	L-lysine transmembrane transporter activity	MF	2	2	0.0887734
GO:0097166	lens epithelial cell proliferation	BP	2	2	0.0887734
GO:0004923	leukemia inhibitory factor receptor activity	MF	2	2	0.0887734
GO:0051596	methylglyoxal catabolic process	BP	2	2	0.0887734
GO:0019243	methylglyoxal catabolic process to D-lactate via S-lactoyl-glutathione	BP	2	2	0.0887734
GO:0061727	methylglyoxal catabolic process to lactate	BP	2	2	0.0887734
GO:0035500	MH2 domain binding	MF	2	2	0.0887734
GO:0060152	microtubule-based peroxisome localization	BP	2	2	0.0887734
GO:0090541	MIT domain binding	MF	2	2	0.0887734
GO:0052332	modification by organism of membrane in other organism involved in symbiotic interaction	BP	2	2	0.0887734
GO:0052025	modification by symbiont of host cell membrane	BP	2	2	0.0887734
GO:0052043	modification by symbiont of host cellular component	BP	2	2	0.0887734
GO:0052111	modification by symbiont of host structure	BP	2	2	0.0887734
GO:0046778	modification by virus of host mRNA processing	BP	2	2	0.0887734
GO:0052188	modification of cellular component in other organism involved in symbiotic interaction	BP	2	2	0.0887734
GO:0052185	modification of structure of other organism involved in symbiotic interaction	BP	2	2	0.0887734
GO:0004482	mRNA (guanine-N7-)-methyltransferase activity	MF	2	2	0.0887734
GO:0031533	mRNA cap methyltransferase complex	CC	2	2	0.0887734
GO:0061763	multivesicular body-lysosome fusion	BP	2	2	0.0887734
GO:0061711	N(6)-L-threonylcarbamoyladenine synthase activity	MF	2	2	0.0887734
GO:0003958	NADPH-hemoprotein reductase activity	MF	2	2	0.0887734
GO:0006740	NADPH regeneration	BP	2	2	0.0887734
GO:0002769	natural killer cell inhibitory signaling pathway	BP	2	2	0.0887734
GO:0071644	negative regulation of chemokine (C-C motif) ligand 4 production	BP	2	2	0.0887734
GO:1900248	negative regulation of cytoplasmic translational elongation	BP	2	2	0.0887734
GO:0050723	negative regulation of interleukin-1 alpha biosynthetic process	BP	2	2	0.0887734
GO:0045796	negative regulation of intestinal cholesterol absorption	BP	2	2	0.0887734
GO:1905299	negative regulation of intestinal epithelial cell development	BP	2	2	0.0887734
GO:1904730	negative regulation of intestinal lipid absorption	BP	2	2	0.0887734
GO:0010949	negative regulation of intestinal phytosterol absorption	BP	2	2	0.0887734
GO:0034760	negative regulation of iron ion transmembrane transport	BP	2	2	0.0887734
GO:0034757	negative regulation of iron ion transport	BP	2	2	0.0887734
GO:1902461	negative regulation of mesenchymal stem cell proliferation	BP	2	2	0.0887734
GO:1903464	negative regulation of mitotic cell cycle DNA replication	BP	2	2	0.0887734
GO:1901740	negative regulation of myoblast fusion	BP	2	2	0.0887734
GO:2000355	negative regulation of ovarian follicle development	BP	2	2	0.0887734
GO:0110081	negative regulation of placenta blood vessel development	BP	2	2	0.0887734
GO:1905524	negative regulation of protein autoubiquitination	BP	2	2	0.0887734
GO:0010734	negative regulation of protein glutathionylation	BP	2	2	0.0887734
GO:0010465	nerve growth factor receptor activity	MF	2	2	0.0887734
GO:0005900	oncostatin-M receptor complex	CC	2	2	0.0887734
GO:0102938	orcinol O-methyltransferase activity	MF	2	2	0.0887734
GO:0035516	oxidative DNA demethylase activity	MF	2	2	0.0887734
GO:0000702	oxidized base lesion DNA N-glycosylase activity	MF	2	2	0.0887734
GO:0008534	oxidized purine nucleobase lesion DNA N-glycosylase activity	MF	2	2	0.0887734
GO:0070557	PCNA-p21 complex	CC	2	2	0.0887734
GO:0018057	peptidyl-lysine oxidation	BP	2	2	0.0887734
GO:0032290	peripheral nervous system myelin formation	BP	2	2	0.0887734
GO:0060151	peroxisome localization	BP	2	2	0.0887734
GO:0050178	phenylpyruvate tautomerase activity	MF	2	2	0.0887734
GO:0016005	phospholipase A2 activator activity	MF	2	2	0.0887734
GO:0044657	pore formation in membrane of other organism during symbiotic interaction	BP	2	2	0.0887734
GO:2000368	positive regulation of acrosomal vesicle exocytosis	BP	2	2	0.0887734
GO:0048691	positive regulation of axon extension involved in regeneration	BP	2	2	0.0887734
GO:1905241	positive regulation of canonical Wnt signaling pathway involved in osteoblast differentiation	BP	2	2	0.0887734
GO:2001272	positive regulation of cysteine-type endopeptidase activity involved in execution phase of apoptosis	BP	2	2	0.0887734
GO:2001150	positive regulation of dipeptide transmembrane transport	BP	2	2	0.0887734
GO:2000880	positive regulation of dipeptide transport	BP	2	2	0.0887734
GO:0110015	positive regulation of elastin catabolic process	BP	2	2	0.0887734
GO:1903905	positive regulation of establishment of T cell polarity	BP	2	2	0.0887734
GO:0060454	positive regulation of gastric acid secretion	BP	2	2	0.0887734
GO:1904025	positive regulation of glucose catabolic process to lactate via pyruvate	BP	2	2	0.0887734
GO:0031453	positive regulation of heterochromatin assembly	BP	2	2	0.0887734
GO:0035332	positive regulation of hippo signaling	BP	2	2	0.0887734
GO:1903285	positive regulation of hydrogen peroxide catabolic process	BP	2	2	0.0887734
GO:2001111	positive regulation of lens epithelial cell proliferation	BP	2	2	0.0887734
GO:0061766	positive regulation of lung blood pressure	BP	2	2	0.0887734
GO:1905458	positive regulation of lymphoid progenitor cell differentiation	BP	2	2	0.0887734
GO:0120041	positive regulation of macrophage proliferation	BP	2	2	0.0887734
GO:1902690	positive regulation of NAD metabolic process	BP	2	2	0.0887734
GO:2000878	positive regulation of oligopeptide transport	BP	2	2	0.0887734
GO:1900195	positive regulation of oocyte maturation	BP	2	2	0.0887734
GO:1903006	positive regulation of protein K63-linked deubiquitination	BP	2	2	0.0887734
GO:1905273	positive regulation of proton-transporting ATP synthase activity, rotational mechanism	BP	2	2	0.0887734
GO:1905281	positive regulation of retrograde transport, endosome to Golgi	BP	2	2	0.0887734
GO:0086094	positive regulation of ryanodine-sensitive calcium-release channel activity by adrenergic receptor signaling pathway involved in positive regulation of cardiac muscle contraction	BP	2	2	0.0887734
GO:0014718	positive regulation of satellite cell activation involved in skeletal muscle regeneration	BP	2	2	0.0887734
GO:0048687	positive regulation of sprouting of injured axon	BP	2	2	0.0887734
GO:0031632	positive regulation of synaptic vesicle fusion to presynaptic active zone membrane	BP	2	2	0.0887734
GO:0002842	positive regulation of T cell mediated immune response to tumor cell	BP	2	2	0.0887734
GO:1904744	positive regulation of telomeric DNA binding	BP	2	2	0.0887734
GO:2000158	positive regulation of ubiquitin-specific protease activity	BP	2	2	0.0887734
GO:0070352	positive regulation of white fat cell proliferation	BP	2	2	0.0887734
GO:0021784	postganglionic parasympathetic fiber development	BP	2	2	0.0887734
GO:0030687	preribosome, large subunit precursor	CC	2	2	0.0887734
GO:1903929	primary palate development	BP	2	2	0.0887734
GO:0019797	procollagen-proline 3-dioxygenase activity	MF	2	2	0.0887734
GO:0018423	protein C-terminal leucine carboxyl O-methyltransferase activity	MF	2	2	0.0887734
GO:0010731	protein glutathionylation	BP	2	2	0.0887734
GO:0015680	protein maturation by copper ion transfer	BP	2	2	0.0887734
GO:0043335	protein unfolding	BP	2	2	0.0887734
GO:0000701	purine-specific mismatch base pair DNA N-glycosylase activity	MF	2	2	0.0887734
GO:0009216	purine deoxyribonucleoside triphosphate biosynthetic process	BP	2	2	0.0887734
GO:0033883	pyridoxal phosphatase activity	MF	2	2	0.0887734
GO:0033065	Rad51C-XRCC3 complex	CC	2	2	0.0887734
GO:0106088	regulation of cell adhesion involved in sprouting angiogenesis	BP	2	2	0.0887734
GO:0071643	regulation of chemokine (C-C motif) ligand 4 production	BP	2	2	0.0887734
GO:2001148	regulation of dipeptide transmembrane transport	BP	2	2	0.0887734
GO:0090089	regulation of dipeptide transport	BP	2	2	0.0887734
GO:1904438	regulation of ferrous iron import across plasma membrane	BP	2	2	0.0887734
GO:0031445	regulation of heterochromatin assembly	BP	2	2	0.0887734
GO:0050721	regulation of interleukin-1 alpha biosynthetic process	BP	2	2	0.0887734
GO:1905298	regulation of intestinal epithelial cell development	BP	2	2	0.0887734
GO:1905799	regulation of intraciliary retrograde transport	BP	2	2	0.0887734
GO:1900390	regulation of iron ion import	BP	2	2	0.0887734
GO:2001109	regulation of lens epithelial cell proliferation	BP	2	2	0.0887734
GO:0120040	regulation of macrophage proliferation	BP	2	2	0.0887734
GO:1905706	regulation of mitochondrial ATP synthesis coupled proton transport	BP	2	2	0.0887734
GO:0090088	regulation of oligopeptide transport	BP	2	2	0.0887734
GO:0110079	regulation of placenta blood vessel development	BP	2	2	0.0887734
GO:0010732	regulation of protein glutathionylation	BP	2	2	0.0887734
GO:1903004	regulation of protein K63-linked deubiquitination	BP	2	2	0.0887734
GO:1905271	regulation of proton-transporting ATP synthase activity, rotational mechanism	BP	2	2	0.0887734
GO:2001228	regulation of response to gamma radiation	BP	2	2	0.0887734
GO:0014862	regulation of skeletal muscle contraction by chemo-mechanical energy conversion	BP	2	2	0.0887734
GO:0014728	regulation of the force of skeletal muscle contraction	BP	2	2	0.0887734
GO:0014724	regulation of twitch skeletal muscle contraction	BP	2	2	0.0887734
GO:0090076	relaxation of skeletal muscle	BP	2	2	0.0887734
GO:1990414	replication-born double-strand break repair via sister chromatid exchange	BP	2	2	0.0887734
GO:0071140	resolution of mitotic recombination intermediates	BP	2	2	0.0887734
GO:0071139	resolution of recombination intermediates	BP	2	2	0.0887734
GO:0072737	response to diamide	BP	2	2	0.0887734
GO:0099642	retrograde axonal protein transport	BP	2	2	0.0887734
GO:0000171	ribonuclease MRP activity	MF	2	2	0.0887734
GO:0050262	ribosylnicotinamide kinase activity	MF	2	2	0.0887734
GO:0061769	ribosylnicotinate kinase activity	MF	2	2	0.0887734
GO:0106005	RNA 5'-cap (guanine-N7)-methylation	BP	2	2	0.0887734
GO:0042245	RNA repair	BP	2	2	0.0887734
GO:0070476	rRNA (guanine-N7)-methylation	BP	2	2	0.0887734
GO:0070039	rRNA (guanosine-2'-O-)-methyltransferase activity	MF	2	2	0.0887734
GO:0070475	rRNA base methylation	BP	2	2	0.0887734
GO:0090694	Scc2-Scc4 cohesin loading complex	CC	2	2	0.0887734
GO:0032185	septin cytoskeleton organization	BP	2	2	0.0887734
GO:0032116	SMC loading complex	CC	2	2	0.0887734
GO:0034472	snRNA 3'-end processing	BP	2	2	0.0887734
GO:0033188	sphingomyelin synthase activity	MF	2	2	0.0887734
GO:0035804	structural constituent of egg coat	MF	2	2	0.0887734
GO:0061849	telomeric G-quadruplex DNA binding	MF	2	2	0.0887734
GO:0097604	temperature-gated cation channel activity	MF	2	2	0.0887734
GO:0004800	thyroxine 5'-deiodinase activity	MF	2	2	0.0887734
GO:0102521	tRNA-4-demethylwyosine synthase activity	MF	2	2	0.0887734
GO:0002946	tRNA C5-cytosine methylation	BP	2	2	0.0887734
GO:1990984	tRNA demethylase activity	MF	2	2	0.0887734
GO:0002101	tRNA wobble cytosine modification	BP	2	2	0.0887734
GO:0033596	TSC1-TSC2 complex	CC	2	2	0.0887734
GO:0070259	tyrosyl-DNA phosphodiesterase activity	MF	2	2	0.0887734
GO:0036501	UFD1-NPL4 complex	CC	2	2	0.0887734
GO:0071567	UFM1 hydrolase activity	MF	2	2	0.0887734
GO:0019034	viral replication complex	CC	2	2	0.0887734
GO:0061032	visceral serous pericardium development	BP	2	2	0.0887734
GO:0042365	water-soluble vitamin catabolic process	BP	2	2	0.0887734
GO:0016035	zeta DNA polymerase complex	CC	2	2	0.0887734
GO:0032479	regulation of type I interferon production	BP	123	44	0.0892969
GO:0060045	positive regulation of cardiac muscle cell proliferation	BP	39	16	0.0894691
GO:0032784	regulation of DNA-templated transcription, elongation	BP	39	16	0.0894691
GO:0008104	protein localization	BP	2417	749	0.090083
GO:0003841	1-acylglycerol-3-phosphate O-acyltransferase activity	MF	14	7	0.0903037
GO:0036295	cellular response to increased oxygen levels	BP	14	7	0.0903037
GO:0010369	chromocenter	CC	14	7	0.0903037
GO:0032509	endosome transport via multivesicular body sorting pathway	BP	14	7	0.0903037
GO:0004529	exodeoxyribonuclease activity	MF	14	7	0.0903037
GO:0016895	exodeoxyribonuclease activity, producing 5'-phosphomonoesters	MF	14	7	0.0903037
GO:0035589	G protein-coupled purinergic nucleotide receptor signaling pathway	BP	14	7	0.0903037
GO:0042171	lysophosphatidic acid acyltransferase activity	MF	14	7	0.0903037
GO:0048712	negative regulation of astrocyte differentiation	BP	14	7	0.0903037
GO:0046606	negative regulation of centrosome cycle	BP	14	7	0.0903037
GO:1900747	negative regulation of vascular endothelial growth factor signaling pathway	BP	14	7	0.0903037
GO:0004550	nucleoside diphosphate kinase activity	MF	14	7	0.0903037
GO:2001224	positive regulation of neuron migration	BP	14	7	0.0903037
GO:0033178	proton-transporting two-sector ATPase complex, catalytic domain	CC	14	7	0.0903037
GO:0001522	pseudouridine synthesis	BP	14	7	0.0903037
GO:0090399	replicative senescence	BP	14	7	0.0903037
GO:0017056	structural constituent of nuclear pore	MF	14	7	0.0903037
GO:0034605	cellular response to heat	BP	117	42	0.090735
GO:0061641	CENP-A containing chromatin organization	BP	42	17	0.0914963
GO:0034080	CENP-A containing nucleosome assembly	BP	42	17	0.0914963
GO:1901659	glycosyl compound biosynthetic process	BP	42	17	0.0914963
GO:0009311	oligosaccharide metabolic process	BP	42	17	0.0914963
GO:0061512	protein localization to cilium	BP	42	17	0.0914963
GO:0046620	regulation of organ growth	BP	111	40	0.0921184
GO:1902600	proton transmembrane transport	BP	148	52	0.0922817
GO:0090068	positive regulation of cell cycle process	BP	283	95	0.0924432
GO:0055114	oxidation-reduction process	BP	944	300	0.0926274
GO:0030199	collagen fibril organization	BP	45	18	0.0931565
GO:0070316	regulation of G0 to G1 transition	BP	45	18	0.0931565
GO:1903050	regulation of proteolysis involved in cellular protein catabolic process	BP	198	68	0.0933027
GO:0015991	ATP hydrolysis coupled proton transport	BP	25	11	0.0937254
GO:0061842	microtubule organizing center localization	BP	25	11	0.0937254
GO:0045662	negative regulation of myoblast differentiation	BP	25	11	0.0937254
GO:0070129	regulation of mitochondrial translation	BP	25	11	0.0937254
GO:0046890	regulation of lipid biosynthetic process	BP	195	67	0.0943924
GO:0016491	oxidoreductase activity	MF	662	213	0.094487
GO:0061647	histone H3-K9 modification	BP	48	19	0.0945029
GO:0051452	intracellular pH reduction	BP	48	19	0.0945029
GO:0042073	intraciliary transport	BP	48	19	0.0945029
GO:0044003	modification by symbiont of host morphology or physiology	BP	48	19	0.0945029
GO:0017144	drug metabolic process	BP	792	253	0.095887
GO:0016884	carbon-nitrogen ligase activity, with glutamine as amido-N-donor	MF	9	5	0.0962877
GO:0061026	cardiac muscle tissue regeneration	BP	9	5	0.0962877
GO:0038065	collagen-activated signaling pathway	BP	9	5	0.0962877
GO:0005984	disaccharide metabolic process	BP	9	5	0.0962877
GO:0019043	establishment of viral latency	BP	9	5	0.0962877
GO:0005528	FK506 binding	MF	9	5	0.0962877
GO:0048256	flap endonuclease activity	MF	9	5	0.0962877
GO:0008385	IkappaB kinase complex	CC	9	5	0.0962877
GO:0005527	macrolide binding	MF	9	5	0.0962877
GO:0044828	negative regulation by host of viral genome replication	BP	9	5	0.0962877
GO:1904153	negative regulation of retrograde protein transport, ER to cytosol	BP	9	5	0.0962877
GO:0070419	nonhomologous end joining complex	CC	9	5	0.0962877
GO:0031618	nuclear pericentric heterochromatin	CC	9	5	0.0962877
GO:0000808	origin recognition complex	CC	9	5	0.0962877
GO:0052742	phosphatidylinositol kinase activity	MF	9	5	0.0962877
GO:0045876	positive regulation of sister chromatid cohesion	BP	9	5	0.0962877
GO:0097119	postsynaptic density protein 95 clustering	BP	9	5	0.0962877
GO:1902415	regulation of mRNA binding	BP	9	5	0.0962877
GO:2000169	regulation of peptidyl-cysteine S-nitrosylation	BP	9	5	0.0962877
GO:0046532	regulation of photoreceptor cell differentiation	BP	9	5	0.0962877
GO:0000812	Swr1 complex	CC	9	5	0.0962877
GO:0016471	vacuolar proton-transporting V-type ATPase complex	CC	9	5	0.0962877
GO:0015250	water channel activity	MF	9	5	0.0962877
GO:0034508	centromere complex assembly	BP	54	21	0.0964243
GO:0001541	ovarian follicle development	BP	54	21	0.0964243
GO:0036459	thiol-dependent ubiquitinyl hydrolase activity	MF	87	32	0.0966856
GO:0018205	peptidyl-lysine modification	BP	376	124	0.0967737
GO:0001836	release of cytochrome c from mitochondria	BP	57	22	0.0970672
GO:2001057	reactive nitrogen species metabolic process	BP	84	31	0.0970857
GO:0060420	regulation of heart growth	BP	84	31	0.0970857
GO:0031145	anaphase-promoting complex-dependent catabolic process	BP	81	30	0.0974304
GO:0006475	internal protein amino acid acetylation	BP	161	56	0.0976129
GO:0046785	microtubule polymerization	BP	66	25	0.0980304
GO:0000281	mitotic cytokinesis	BP	69	26	0.0980939
GO:0031146	SCF-dependent proteasomal ubiquitin-dependent protein catabolic process	BP	69	26	0.0980939
GO:0090662	ATP hydrolysis coupled transmembrane transport	BP	28	12	0.0983699
GO:0016859	cis-trans isomerase activity	MF	28	12	0.0983699
GO:0052312	modulation of transcription in other organism involved in symbiotic interaction	BP	28	12	0.0983699
GO:0090344	negative regulation of cell aging	BP	28	12	0.0983699
GO:0048261	negative regulation of receptor-mediated endocytosis	BP	28	12	0.0983699
GO:0090200	positive regulation of release of cytochrome c from mitochondria	BP	28	12	0.0983699
GO:0051443	positive regulation of ubiquitin-protein transferase activity	BP	28	12	0.0983699
GO:0008536	Ran GTPase binding	MF	28	12	0.0983699
GO:0043488	regulation of mRNA stability	BP	158	55	0.0986883
GO:0022411	cellular component disassembly	BP	492	160	0.0996562
GO:0046434	organophosphate catabolic process	BP	224	76	0.100175
GO:0046031	ADP metabolic process	BP	121	43	0.100682
GO:0006266	DNA ligation	BP	17	8	0.101093
GO:0032966	negative regulation of collagen biosynthetic process	BP	17	8	0.101093
GO:0050711	negative regulation of interleukin-1 secretion	BP	17	8	0.101093
GO:0043923	positive regulation by host of viral transcription	BP	17	8	0.101093
[truncated: 20,274 more rows]

## Sheet: Table S2
Table S2: Gene ontology analysis of CpGs associated with at least 3 genes.
	Term	Ont	N	DE	P.DE
GO:0035068	micro-ribonucleoprotein complex	CC	540	88	9.36702e-41
GO:0035195	gene silencing by miRNA	BP	711	100	1.48746e-40
GO:0035194	posttranscriptional gene silencing by RNA	BP	717	100	3.16182e-40
GO:0016441	posttranscriptional gene silencing	BP	718	100	3.58239e-40
GO:0031047	gene silencing by RNA	BP	741	100	5.95733e-39
GO:0016458	gene silencing	BP	803	100	6.80076e-36
GO:0006396	RNA processing	BP	1330	128	1.98276e-34
GO:0040029	regulation of gene expression, epigenetic	BP	859	101	4.21469e-34
GO:0010467	gene expression	BP	6188	312	2.20822e-30
GO:0005730	nucleolus	CC	1369	121	5.89037e-29
GO:0010608	posttranscriptional regulation of gene expression	BP	1129	108	1.32501e-28
GO:1990904	ribonucleoprotein complex	CC	1315	116	1.24158e-27
GO:0007156	homophilic cell adhesion via plasma membrane adhesion molecules	BP	130	37	1.65912e-26
GO:1903231	mRNA binding involved in posttranscriptional gene silencing	MF	261	49	9.56912e-26
GO:0003729	mRNA binding	MF	425	55	1.14186e-20
GO:0098742	cell-cell adhesion via plasma-membrane adhesion molecules	BP	233	37	3.46624e-17
GO:0010629	negative regulation of gene expression	BP	2278	136	1.14234e-16
GO:0009892	negative regulation of metabolic process	BP	3322	161	9.17987e-12
GO:0043170	macromolecule metabolic process	BP	9779	364	2.27561e-11
GO:0010605	negative regulation of macromolecule metabolic process	BP	3088	151	2.75505e-11
GO:0003723	RNA binding	MF	1850	103	8.75376e-11
GO:1903671	negative regulation of sprouting angiogenesis	BP	80	17	1.16279e-10
GO:0016070	RNA metabolic process	BP	4867	208	3.59388e-10
GO:1903587	regulation of blood vessel endothelial cell proliferation involved in sprouting angiogenesis	BP	48	13	7.27437e-10
GO:1903670	regulation of sprouting angiogenesis	BP	143	21	1.11334e-09
GO:0071704	organic substance metabolic process	BP	11329	400	1.61212e-09
GO:0002043	blood vessel endothelial cell proliferation involved in sprouting angiogenesis	BP	54	13	3.55905e-09
GO:0090304	nucleic acid metabolic process	BP	5389	219	9.39296e-09
GO:0052695	cellular glucuronidation	BP	18	8	1.68073e-08
GO:0052696	flavonoid glucuronidation	BP	5	5	2.06962e-08
GO:0016525	negative regulation of angiogenesis	BP	177	21	5.3138e-08
GO:2000181	negative regulation of blood vessel morphogenesis	BP	179	21	6.46483e-08
GO:0008152	metabolic process	BP	11817	406	7.1491e-08
GO:0002040	sprouting angiogenesis	BP	181	21	7.84203e-08
GO:0051552	flavone metabolic process	BP	6	5	1.21186e-07
GO:0031981	nuclear lumen	CC	4454	183	1.58174e-07
GO:0019585	glucuronate metabolic process	BP	23	8	1.65528e-07
GO:0006063	uronic acid metabolic process	BP	23	8	1.65528e-07
GO:0043232	intracellular non-membrane-bounded organelle	CC	4464	183	1.86052e-07
GO:1901343	negative regulation of vasculature development	BP	191	21	1.97511e-07
GO:0043228	non-membrane-bounded organelle	CC	4473	183	2.15117e-07
GO:0015020	glucuronosyltransferase activity	MF	32	9	2.20122e-07
GO:0001937	negative regulation of endothelial cell proliferation	BP	75	13	2.32108e-07
GO:0034641	cellular nitrogen compound metabolic process	BP	6717	253	3.87578e-07
GO:0052697	xenobiotic glucuronidation	BP	7	5	4.13939e-07
GO:0033038	bitter taste receptor activity	MF	18	7	4.15154e-07
GO:0009812	flavonoid metabolic process	BP	12	6	4.75764e-07
GO:1903588	negative regulation of blood vessel endothelial cell proliferation involved in sprouting angiogenesis	BP	26	8	4.88169e-07
GO:1905563	negative regulation of vascular endothelial cell proliferation	BP	27	8	6.76072e-07
GO:0035278	miRNA mediated inhibition of translation	BP	97	14	8.28145e-07
GO:0040033	negative regulation of translation, ncRNA-mediated	BP	97	14	8.28145e-07
GO:0045974	regulation of translation, ncRNA-mediated	BP	97	14	8.28145e-07
GO:0043535	regulation of blood vessel endothelial cell migration	BP	158	18	8.67384e-07
GO:0006139	nucleobase-containing compound metabolic process	BP	6016	229	1.01515e-06
GO:0090049	regulation of cell migration involved in sprouting angiogenesis	BP	85	13	1.0377e-06
GO:0046483	heterocycle metabolic process	BP	6173	233	1.49496e-06
GO:1905205	positive regulation of connective tissue replacement	BP	15	6	2.39113e-06
GO:0001936	regulation of endothelial cell proliferation	BP	170	18	2.52286e-06
GO:0006725	cellular aromatic compound metabolic process	BP	6217	233	2.65365e-06
GO:0044428	nuclear part	CC	4801	188	2.95147e-06
GO:0045765	regulation of angiogenesis	BP	383	29	3.05289e-06
GO:1905203	regulation of connective tissue replacement	BP	16	6	3.73159e-06
GO:0008527	taste receptor activity	MF	24	7	3.87678e-06
GO:0010594	regulation of endothelial cell migration	BP	231	21	4.44263e-06
GO:0005509	calcium ion binding	MF	635	40	4.53635e-06
GO:0017148	negative regulation of translation	BP	198	19	5.76782e-06
GO:0043534	blood vessel endothelial cell migration	BP	182	18	6.64177e-06
GO:0002042	cell migration involved in sprouting angiogenesis	BP	101	13	7.48991e-06
GO:0001935	endothelial cell proliferation	BP	185	18	8.34309e-06
GO:0098609	cell-cell adhesion	BP	771	45	8.35718e-06
GO:1905562	regulation of vascular endothelial cell proliferation	BP	48	9	8.68398e-06
GO:0101023	vascular endothelial cell proliferation	BP	48	9	8.68398e-06
GO:0055023	positive regulation of cardiac muscle tissue growth	BP	49	9	1.03656e-05
GO:1901360	organic cyclic compound metabolic process	BP	6432	236	1.1449e-05
GO:0060045	positive regulation of cardiac muscle cell proliferation	BP	39	8	1.37625e-05
GO:0032991	protein-containing complex	CC	4980	190	1.41526e-05
GO:0001580	detection of chemical stimulus involved in sensory perception of bitter taste	BP	29	7	1.54018e-05
GO:0035924	cellular response to vascular endothelial growth factor stimulus	BP	65	10	1.73466e-05
GO:0060421	positive regulation of heart growth	BP	53	9	2.01579e-05
GO:0043542	endothelial cell migration	BP	275	22	2.03169e-05
GO:0034249	negative regulation of cellular amide metabolic process	BP	217	19	2.13564e-05
GO:1901342	regulation of vasculature development	BP	425	29	2.22097e-05
GO:0097709	connective tissue replacement	BP	21	6	2.23265e-05
GO:0043537	negative regulation of blood vessel endothelial cell migration	BP	81	11	2.24445e-05
GO:1900747	negative regulation of vascular endothelial growth factor signaling pathway	BP	14	5	3.3289e-05
GO:1903589	positive regulation of blood vessel endothelial cell proliferation involved in sprouting angiogenesis	BP	23	6	3.952e-05
GO:0050913	sensory perception of bitter taste	BP	34	7	4.67799e-05
GO:1902548	negative regulation of cellular response to vascular endothelial growth factor stimulus	BP	15	5	4.8738e-05
GO:0090051	negative regulation of cell migration involved in sprouting angiogenesis	BP	46	8	4.87845e-05
GO:0050912	detection of chemical stimulus involved in sensory perception of taste	BP	35	7	5.70163e-05
GO:0070013	intracellular organelle lumen	CC	5573	205	5.84527e-05
GO:0031974	membrane-enclosed lumen	CC	5573	205	5.84527e-05
GO:0043233	organelle lumen	CC	5573	205	5.84527e-05
GO:0055017	cardiac muscle tissue growth	BP	106	12	6.11195e-05
GO:0019083	viral transcription	BP	177	16	6.4239e-05
GO:0010468	regulation of gene expression	BP	4819	181	6.47235e-05
GO:0006412	translation	BP	668	38	7.29438e-05
GO:0043043	peptide biosynthetic process	BP	693	39	7.38567e-05
GO:0055025	positive regulation of cardiac muscle tissue development	BP	63	9	8.31247e-05
GO:0046622	positive regulation of organ growth	BP	64	9	9.42615e-05
GO:0055021	regulation of cardiac muscle tissue growth	BP	79	10	9.69186e-05
GO:0022626	cytosolic ribosome	CC	95	11	0.000100125
GO:0060419	heart growth	BP	112	12	0.00010473
GO:0022625	cytosolic large ribosomal subunit	CC	52	8	0.000120687
GO:0010596	negative regulation of endothelial cell migration	BP	99	11	0.000145563
GO:0019080	viral gene expression	BP	191	16	0.000157471
GO:0010632	regulation of epithelial cell migration	BP	294	21	0.000157502
GO:0060420	regulation of heart growth	BP	84	10	0.000163095
GO:0001972	retinoic acid binding	MF	19	5	0.000171314
GO:0000184	nuclear-transcribed mRNA catabolic process, nonsense-mediated decay	BP	118	12	0.000172753
GO:0006614	SRP-dependent cotranslational protein targeting to membrane	BP	103	11	0.000207449
GO:0034105	positive regulation of tissue remodeling	BP	43	7	0.000223321
GO:1905652	negative regulation of artery morphogenesis	BP	5	3	0.000235831
GO:0060043	regulation of cardiac muscle cell proliferation	BP	58	8	0.000263774
GO:0006613	cotranslational protein targeting to membrane	BP	106	11	0.000267335
GO:0042573	retinoic acid metabolic process	BP	21	5	0.00028567
GO:0010631	epithelial cell migration	BP	354	23	0.00031223
GO:0003300	cardiac muscle hypertrophy	BP	108	11	0.000314872
GO:0045047	protein targeting to ER	BP	108	11	0.000314872
GO:0090132	epithelium migration	BP	357	23	0.000351816
GO:0014897	striated muscle hypertrophy	BP	111	11	0.000399397
GO:0072599	establishment of protein localization to endoplasmic reticulum	BP	112	11	0.000431489
GO:0090130	tissue migration	BP	363	23	0.000444401
GO:1900746	regulation of vascular endothelial growth factor signaling pathway	BP	23	5	0.00045015
GO:0014896	muscle hypertrophy	BP	113	11	0.000465714
GO:1902547	regulation of cellular response to vascular endothelial growth factor stimulus	BP	24	5	0.000555084
GO:0044391	ribosomal subunit	CC	173	14	0.000564093
GO:0010633	negative regulation of epithelial cell migration	BP	116	11	0.000582305
GO:1903672	positive regulation of sprouting angiogenesis	BP	66	8	0.000644813
GO:0055024	regulation of cardiac muscle tissue development	BP	101	10	0.000730341
GO:0060038	cardiac muscle cell proliferation	BP	68	8	0.00078878
GO:0017108	5'-flap endonuclease activity	MF	7	3	0.000790015
GO:2001027	negative regulation of endothelial cell chemotaxis	BP	7	3	0.000790015
GO:0048636	positive regulation of muscle organ development	BP	85	9	0.000820932
GO:0045844	positive regulation of striated muscle tissue development	BP	85	9	0.000820932
GO:0001525	angiogenesis	BP	576	31	0.000835024
GO:0002368	B cell cytokine production	BP	2	2	0.000848224
GO:0006789	bilirubin conjugation	BP	2	2	0.000848224
GO:0021816	extension of a leading process involved in cell motility in cerebral cortex radial glia guided migration	BP	2	2	0.000848224
GO:0052332	modification by organism of membrane in other organism involved in symbiotic interaction	BP	2	2	0.000848224
GO:0052025	modification by symbiont of host cell membrane	BP	2	2	0.000848224
GO:0052043	modification by symbiont of host cellular component	BP	2	2	0.000848224
GO:0052111	modification by symbiont of host structure	BP	2	2	0.000848224
GO:0052188	modification of cellular component in other organism involved in symbiotic interaction	BP	2	2	0.000848224
GO:0052185	modification of structure of other organism involved in symbiotic interaction	BP	2	2	0.000848224
GO:0110081	negative regulation of placenta blood vessel development	BP	2	2	0.000848224
GO:0044657	pore formation in membrane of other organism during symbiotic interaction	BP	2	2	0.000848224
GO:0110015	positive regulation of elastin catabolic process	BP	2	2	0.000848224
GO:0120041	positive regulation of macrophage proliferation	BP	2	2	0.000848224
GO:0120040	regulation of macrophage proliferation	BP	2	2	0.000848224
GO:0110079	regulation of placenta blood vessel development	BP	2	2	0.000848224
GO:0061049	cell growth involved in cardiac muscle cell development	BP	39	6	0.000859953
GO:0003301	physiological cardiac muscle hypertrophy	BP	39	6	0.000859953
GO:0003298	physiological muscle hypertrophy	BP	39	6	0.000859953
GO:0006518	peptide metabolic process	BP	811	40	0.000875731
GO:1901863	positive regulation of muscle tissue development	BP	86	9	0.000893675
GO:0006413	translational initiation	BP	183	14	0.000980463
GO:0050680	negative regulation of epithelial cell proliferation	BP	163	13	0.00100415
GO:1900425	negative regulation of defense response to bacterium	BP	8	3	0.00123669
GO:0014744	positive regulation of muscle adaptation	BP	17	4	0.00125655
GO:0050909	sensory perception of taste	BP	57	7	0.00128966
GO:0070972	protein localization to endoplasmic reticulum	BP	128	11	0.00131913
GO:0046620	regulation of organ growth	BP	111	10	0.00151326
GO:0005634	nucleus	CC	7124	242	0.00166779
GO:0048256	flap endonuclease activity	MF	9	3	0.00181497
GO:0010612	regulation of cardiac muscle adaptation	BP	19	4	0.0019539
GO:1903242	regulation of cardiac muscle hypertrophy in response to stress	BP	19	4	0.0019539
GO:0043604	amide biosynthetic process	BP	822	39	0.00203434
GO:0090370	negative regulation of cholesterol efflux	BP	20	4	0.00238663
GO:1904858	negative regulation of endothelial cell chemotaxis to vascular endothelial growth factor	BP	3	2	0.00249539
GO:1900131	negative regulation of lipid binding	BP	3	2	0.00249539
GO:0060310	regulation of elastin catabolic process	BP	3	2	0.00249539
GO:1904857	regulation of endothelial cell chemotaxis to vascular endothelial growth factor	BP	3	2	0.00249539
GO:1900130	regulation of lipid binding	BP	3	2	0.00249539
GO:0033557	Slx1-Slx4 complex	CC	3	2	0.00249539
GO:0002385	mucosal immune response	BP	33	5	0.00249772
GO:0016888	endodeoxyribonuclease activity, producing 5'-phosphomonoesters	MF	10	3	0.00253691
GO:0014855	striated muscle cell proliferation	BP	82	8	0.00266831
GO:0048519	negative regulation of biological process	BP	5537	192	0.00270965
GO:0002227	innate immune response in mucosa	BP	21	4	0.00288097
GO:0001667	ameboidal-type cell migration	BP	446	24	0.00310562
GO:0044445	cytosolic part	CC	207	14	0.00310757
GO:0005501	retinoid binding	MF	35	5	0.00325707
GO:0010615	positive regulation of cardiac muscle adaptation	BP	11	3	0.00341315
GO:1903244	positive regulation of cardiac muscle hypertrophy in response to stress	BP	11	3	0.00341315
GO:0006612	protein targeting to membrane	BP	167	12	0.00368297
GO:0019840	isoprenoid binding	MF	36	5	0.00369325
GO:0002251	organ or tissue specific immune response	BP	36	5	0.00369325
GO:0005615	extracellular space	CC	3051	113	0.00370284
GO:0010614	negative regulation of cardiac muscle hypertrophy	BP	37	5	0.00416974
GO:0015934	large ribosomal subunit	CC	108	9	0.00433405
GO:0010595	positive regulation of endothelial cell migration	BP	129	10	0.00454431
GO:0090050	positive regulation of cell migration involved in sprouting angiogenesis	BP	38	5	0.00468852
GO:0003697	single-stranded DNA binding	MF	90	8	0.00474379
GO:0090667	cell chemotaxis to vascular endothelial growth factor	BP	4	2	0.00489434
GO:0090668	endothelial cell chemotaxis to vascular endothelial growth factor	BP	4	2	0.00489434
GO:0004974	leukotriene receptor activity	MF	4	2	0.00489434
GO:2000545	negative regulation of endothelial cell chemotaxis to fibroblast growth factor	BP	4	2	0.00489434
GO:0035915	pore formation in membrane of other organism	BP	4	2	0.00489434
GO:1905180	positive regulation of cardiac muscle tissue regeneration	BP	4	2	0.00489434
GO:1904431	positive regulation of t-circle formation	BP	4	2	0.00489434
GO:0014741	negative regulation of muscle hypertrophy	BP	39	5	0.00525155
GO:0048738	cardiac muscle tissue development	BP	221	14	0.00553854
GO:2000353	positive regulation of endothelial cell apoptotic process	BP	25	4	0.00555402
GO:1905651	regulation of artery morphogenesis	BP	13	3	0.00566469
GO:0038084	vascular endothelial growth factor signaling pathway	BP	40	5	0.00586075
GO:0090288	negative regulation of cellular response to growth factor stimulus	BP	156	11	0.00610689
GO:0010665	regulation of cardiac muscle cell apoptotic process	BP	57	6	0.00615635
GO:0003676	nucleic acid binding	MF	3955	140	0.00616675
GO:0007155	cell adhesion	BP	1338	55	0.00631174
GO:0035265	organ growth	BP	179	12	0.0063755
GO:0006417	regulation of translation	BP	397	21	0.00660423
GO:0010611	regulation of cardiac muscle hypertrophy	BP	76	7	0.00664687
GO:0045766	positive regulation of angiogenesis	BP	203	13	0.00674546
GO:0022610	biological adhesion	BP	1345	55	0.00698832
GO:0031269	pseudopodium assembly	BP	14	3	0.00705509
GO:0048247	lymphocyte chemotaxis	BP	42	5	0.0072253
GO:0008194	UDP-glycosyltransferase activity	MF	138	10	0.00725505
GO:0010662	regulation of striated muscle cell apoptotic process	BP	59	6	0.00728111
GO:1904357	negative regulation of telomere maintenance via telomere lengthening	BP	27	4	0.00736003
GO:0010659	cardiac muscle cell apoptotic process	BP	60	6	0.00789592
GO:0048514	blood vessel morphogenesis	BP	670	31	0.00797489
GO:0060309	elastin catabolic process	BP	5	2	0.00800002
GO:0061737	leukotriene signaling pathway	BP	5	2	0.00800002
GO:0032394	MHC class Ib receptor activity	MF	5	2	0.00800002
GO:0021815	modulation of microtubule cytoskeleton involved in cerebral cortex radial glia guided migration	BP	5	2	0.00800002
GO:0061889	negative regulation of astrocyte activation	BP	5	2	0.00800002
GO:1904848	negative regulation of cell chemotaxis to fibroblast growth factor	BP	5	2	0.00800002
GO:0000320	re-entry into mitotic cell cycle	BP	5	2	0.00800002
GO:0014743	regulation of muscle hypertrophy	BP	79	7	0.00818296
GO:0031268	pseudopodium organization	BP	15	3	0.00863015
GO:0043536	positive regulation of blood vessel endothelial cell migration	BP	80	7	0.00874876
GO:0010658	striated muscle cell apoptotic process	BP	62	6	0.00923611
GO:0032375	negative regulation of cholesterol transport	BP	29	4	0.00951511
GO:0032372	negative regulation of sterol transport	BP	29	4	0.00951511
GO:0050922	negative regulation of chemotaxis	BP	45	5	0.0096651
GO:0010989	negative regulation of low-density lipoprotein particle clearance	BP	16	3	0.0103948
GO:0055006	cardiac cell development	BP	84	7	0.0113016
GO:0045428	regulation of nitric oxide biosynthetic process	BP	65	6	0.0115397
GO:0002832	negative regulation of response to biotic stimulus	BP	47	5	0.0115742
GO:0008821	crossover junction endodeoxyribonuclease activity	MF	6	2	0.0117693
GO:0010792	DNA double-strand break processing involved in repair via single-strand annealing	BP	6	2	0.0117693
GO:1905178	regulation of cardiac muscle tissue regeneration	BP	6	2	0.0117693
GO:0016202	regulation of striated muscle tissue development	BP	149	10	0.0120985
GO:0040037	negative regulation of fibroblast growth factor receptor signaling pathway	BP	17	3	0.012353
GO:0043502	regulation of muscle adaptation	BP	106	8	0.0123592
GO:0050678	regulation of epithelial cell proliferation	BP	369	19	0.0123601
GO:0045806	negative regulation of endocytosis	BP	66	6	0.0123902
GO:0042440	pigment metabolic process	BP	66	6	0.0123902
GO:0008023	transcription elongation factor complex	CC	48	5	0.0126184
GO:0034103	regulation of tissue remodeling	BP	86	7	0.0127625
GO:0000956	nuclear-transcribed mRNA catabolic process	BP	197	12	0.0130886
GO:0014887	cardiac muscle adaptation	BP	32	4	0.0134533
GO:0014898	cardiac muscle hypertrophy in response to stress	BP	32	4	0.0134533
GO:0003299	muscle hypertrophy in response to stress	BP	32	4	0.0134533
GO:0055022	negative regulation of cardiac muscle tissue growth	BP	32	4	0.0134533
GO:0061117	negative regulation of heart growth	BP	32	4	0.0134533
GO:0034248	regulation of cellular amide metabolic process	BP	452	22	0.0137363
GO:1901861	regulation of muscle tissue development	BP	152	10	0.013767
GO:0048634	regulation of muscle organ development	BP	153	10	0.0143598
GO:0040013	negative regulation of locomotion	BP	377	19	0.0151843
GO:0009620	response to fungus	BP	51	5	0.0161288
GO:0009804	coumarin metabolic process	BP	7	2	0.016161
GO:0045002	double-strand break repair via single-strand annealing	BP	7	2	0.016161
GO:0070449	elongin complex	CC	7	2	0.016161
GO:0016889	endodeoxyribonuclease activity, producing 3'-phosphomonoesters	MF	7	2	0.016161
GO:0042167	heme catabolic process	BP	7	2	0.016161
GO:0051673	membrane disruption in other organism	BP	7	2	0.016161
GO:1900364	negative regulation of mRNA polyadenylation	BP	7	2	0.016161
GO:0009698	phenylpropanoid metabolic process	BP	7	2	0.016161
GO:0046149	pigment catabolic process	BP	7	2	0.016161
GO:0006787	porphyrin-containing compound catabolic process	BP	7	2	0.016161
GO:0008318	protein prenyltransferase activity	MF	7	2	0.016161
GO:1904429	regulation of t-circle formation	BP	7	2	0.016161
GO:0033015	tetrapyrrole catabolic process	BP	7	2	0.016161
GO:0005840	ribosome	CC	252	14	0.0163223
GO:0003735	structural constituent of ribosome	MF	157	10	0.0169228
GO:0044421	extracellular region part	CC	3312	116	0.017731
GO:0030336	negative regulation of cell migration	BP	332	17	0.0181978
GO:0010984	regulation of lipoprotein particle clearance	BP	35	4	0.0182974
GO:1904018	positive regulation of vasculature development	BP	232	13	0.0189486
GO:0045019	negative regulation of nitric oxide biosynthetic process	BP	20	3	0.0194161
GO:1904406	negative regulation of nitric oxide metabolic process	BP	20	3	0.0194161
GO:1903204	negative regulation of oxidative stress-induced neuron death	BP	20	3	0.0194161
GO:1900424	regulation of defense response to bacterium	BP	20	3	0.0194161
GO:0032205	negative regulation of telomere maintenance	BP	36	4	0.0201229
GO:0021814	cell motility involved in cerebral cortex radial glia guided migration	BP	8	2	0.0211358
GO:0061517	macrophage proliferation	BP	8	2	0.0211358
GO:0010616	negative regulation of cardiac muscle adaptation	BP	8	2	0.0211358
GO:1903243	negative regulation of cardiac muscle hypertrophy in response to stress	BP	8	2	0.0211358
GO:0031441	negative regulation of mRNA 3'-end processing	BP	8	2	0.0211358
GO:1903427	negative regulation of reactive oxygen species biosynthetic process	BP	37	4	0.0220566
GO:0010660	regulation of muscle cell apoptotic process	BP	96	7	0.0221481
GO:0060044	negative regulation of cardiac muscle cell proliferation	BP	21	3	0.022172
GO:0010985	negative regulation of lipoprotein particle clearance	BP	21	3	0.022172
GO:0050765	negative regulation of phagocytosis	BP	21	3	0.022172
GO:2000269	regulation of fibroblast apoptotic process	BP	21	3	0.022172
GO:1903202	negative regulation of oxidative stress-induced cell death	BP	56	5	0.0233205
GO:0006809	nitric oxide biosynthetic process	BP	76	6	0.0234264
GO:0010667	negative regulation of cardiac muscle cell apoptotic process	BP	38	4	0.0240999
GO:1904037	positive regulation of epithelial cell apoptotic process	BP	38	4	0.0240999
GO:0043603	cellular amide metabolic process	BP	1051	42	0.0241734
GO:1900408	negative regulation of cellular response to oxidative stress	BP	57	5	0.0249708
GO:0010988	regulation of low-density lipoprotein particle clearance	BP	22	3	0.0251295
GO:0043500	muscle adaptation	BP	121	8	0.02539
GO:0055013	cardiac muscle cell development	BP	78	6	0.0262332
GO:0010874	regulation of cholesterol efflux	BP	39	4	0.026254
GO:0010939	regulation of necrotic cell death	BP	39	4	0.026254
GO:2000146	negative regulation of cell motility	BP	347	17	0.0264965
GO:0061026	cardiac muscle tissue regeneration	BP	9	2	0.0266561
GO:0051541	elastin metabolic process	BP	9	2	0.0266561
GO:0034663	endoplasmic reticulum chaperone complex	CC	9	2	0.0266561
GO:0016281	eukaryotic translation initiation factor 4F complex	CC	9	2	0.0266561
GO:0061820	telomeric D-loop disassembly	BP	9	2	0.0266561
GO:0030520	intracellular estrogen receptor signaling pathway	BP	58	5	0.0266944
GO:0010657	muscle cell apoptotic process	BP	100	7	0.0269742
GO:1903426	regulation of reactive oxygen species biosynthetic process	BP	101	7	0.028284
GO:0071404	cellular response to low-density lipoprotein particle stimulus	BP	23	3	0.0282884
GO:0045603	positive regulation of endothelial cell differentiation	BP	23	3	0.0282884
GO:0002347	response to tumor cell	BP	23	3	0.0282884
GO:0033293	monocarboxylic acid binding	MF	59	5	0.0284919
GO:0010656	negative regulation of muscle cell apoptotic process	BP	59	5	0.0284919
GO:1902883	negative regulation of response to oxidative stress	BP	59	5	0.0284919
GO:0050832	defense response to fungus	BP	40	4	0.0285199
GO:0046621	negative regulation of organ growth	BP	40	4	0.0285199
GO:0002299	alpha-beta intraepithelial T cell differentiation	BP	1	1	0.0291483
GO:0004557	alpha-galactosidase activity	MF	1	1	0.0291483
GO:0002344	B cell affinity maturation	BP	1	1	0.0291483
GO:0070980	biphenyl catabolic process	BP	1	1	0.0291483
GO:0002300	CD8-positive, alpha-beta intraepithelial T cell differentiation	BP	1	1	0.0291483
GO:0036145	dendritic cell homeostasis	BP	1	1	0.0291483
GO:0071908	determination of intestine left/right asymmetry	BP	1	1	0.0291483
GO:0071909	determination of stomach left/right asymmetry	BP	1	1	0.0291483
GO:0047341	fucose-1-phosphate guanylyltransferase activity	MF	1	1	0.0291483
GO:0003920	GMP reductase activity	MF	1	1	0.0291483
GO:0033878	hormone-sensitive lipase activity	MF	1	1	0.0291483
GO:1903801	L-leucine import across plasma membrane	BP	1	1	0.0291483
GO:0003363	lamellipodium assembly involved in ameboidal cell migration	BP	1	1	0.0291483
GO:0070180	large ribosomal subunit rRNA binding	MF	1	1	0.0291483
GO:0098713	leucine import across plasma membrane	BP	1	1	0.0291483
GO:0016213	linoleoyl-CoA desaturase activity	MF	1	1	0.0291483
GO:0060989	lipid tube assembly involved in organelle fusion	BP	1	1	0.0291483
GO:0005754	mitochondrial proton-transporting ATP synthase, catalytic core	CC	1	1	0.0291483
GO:0031990	mRNA export from nucleus in response to heat stress	BP	1	1	0.0291483
GO:1900280	negative regulation of CD4-positive, alpha-beta T cell costimulation	BP	1	1	0.0291483
GO:1904689	negative regulation of cytoplasmic translational initiation	BP	1	1	0.0291483
GO:1902045	negative regulation of Fas signaling pathway	BP	1	1	0.0291483
GO:1901194	negative regulation of formation of translation preinitiation complex	BP	1	1	0.0291483
GO:0002737	negative regulation of plasmacytoid dendritic cell cytokine production	BP	1	1	0.0291483
GO:1900260	negative regulation of RNA-directed 5'-3' RNA polymerase activity	BP	1	1	0.0291483
GO:2000524	negative regulation of T cell costimulation	BP	1	1	0.0291483
GO:0016657	oxidoreductase activity, acting on NAD(P)H, nitrogenous group as acceptor	MF	1	1	0.0291483
GO:0002343	peripheral B cell selection	BP	1	1	0.0291483
GO:0002373	plasmacytoid dendritic cell cytokine production	BP	1	1	0.0291483
GO:0106090	positive regulation of cell adhesion involved in sprouting angiogenesis	BP	1	1	0.0291483
GO:1902073	positive regulation of hypoxia-inducible factor-1alpha signaling pathway	BP	1	1	0.0291483
GO:2000494	positive regulation of interleukin-18-mediated signaling pathway	BP	1	1	0.0291483
GO:0045267	proton-transporting ATP synthase, catalytic core	CC	1	1	0.0291483
GO:0031389	Rad17 RFC-like complex	CC	1	1	0.0291483
GO:0052692	raffinose alpha-galactosidase activity	MF	1	1	0.0291483
GO:0002721	regulation of B cell cytokine production	BP	1	1	0.0291483
GO:1901193	regulation of formation of translation preinitiation complex	BP	1	1	0.0291483
GO:1902071	regulation of hypoxia-inducible factor-1alpha signaling pathway	BP	1	1	0.0291483
GO:2000492	regulation of interleukin-18-mediated signaling pathway	BP	1	1	0.0291483
GO:2000167	regulation of planar cell polarity pathway involved in neural tube closure	BP	1	1	0.0291483
GO:0002736	regulation of plasmacytoid dendritic cell cytokine production	BP	1	1	0.0291483
GO:1900259	regulation of RNA-directed 5'-3' RNA polymerase activity	BP	1	1	0.0291483
GO:0039552	RIG-I binding	MF	1	1	0.0291483
GO:0006407	rRNA export from nucleus	BP	1	1	0.0291483
GO:0009000	selenocysteine lyase activity	MF	1	1	0.0291483
GO:0004509	steroid 21-monooxygenase activity	MF	1	1	0.0291483
GO:0097163	sulfur carrier activity	MF	1	1	0.0291483
GO:1904841	TORC2 complex binding	MF	1	1	0.0291483
GO:0003979	UDP-glucose 6-dehydrogenase activity	MF	1	1	0.0291483
GO:0071566	UFM1 activating enzyme activity	MF	1	1	0.0291483
GO:0060843	venous endothelial cell differentiation	BP	1	1	0.0291483
GO:0017099	very-long-chain-acyl-CoA dehydrogenase activity	MF	1	1	0.0291483
GO:0010634	positive regulation of epithelial cell migration	BP	173	10	0.0306187
GO:0046209	nitric oxide metabolic process	BP	81	6	0.0308477
GO:0010664	negative regulation of striated muscle cell apoptotic process	BP	41	4	0.0308985
GO:0048143	astrocyte activation	BP	24	3	0.0316476
GO:0044322	endoplasmic reticulum quality control compartment	CC	24	3	0.0316476
GO:0044346	fibroblast apoptotic process	BP	24	3	0.0316476
GO:2001026	regulation of endothelial cell chemotaxis	BP	24	3	0.0316476
GO:0045505	dynein intermediate chain binding	MF	10	2	0.0326858
GO:0035768	endothelial cell chemotaxis to fibroblast growth factor	BP	10	2	0.0326858
GO:0034244	negative regulation of transcription elongation from RNA polymerase II promoter	BP	10	2	0.0326858
GO:2000271	positive regulation of fibroblast apoptotic process	BP	10	2	0.0326858
GO:0097354	prenylation	BP	10	2	0.0326858
GO:0018342	protein prenylation	BP	10	2	0.0326858
GO:2000544	regulation of endothelial cell chemotaxis to fibroblast growth factor	BP	10	2	0.0326858
GO:0005666	RNA polymerase III complex	CC	10	2	0.0326858
GO:0005682	U5 snRNP	CC	10	2	0.0326858
GO:0000993	RNA polymerase II complex binding	MF	42	4	0.0333904
GO:0001568	blood vessel development	BP	751	31	0.0333942
GO:0070265	necrotic cell death	BP	62	5	0.0343364
GO:0051898	negative regulation of protein kinase B signaling	BP	62	5	0.0343364
GO:0004004	ATP-dependent RNA helicase activity	MF	25	3	0.0352058
GO:0061050	regulation of cell growth involved in cardiac muscle cell development	BP	25	3	0.0352058
GO:0000244	spliceosomal tri-snRNP complex assembly	BP	25	3	0.0352058
GO:0010818	T cell chemotaxis	BP	25	3	0.0352058
GO:2001057	reactive nitrogen species metabolic process	BP	84	6	0.0359626
GO:0055026	negative regulation of cardiac muscle tissue development	BP	43	4	0.0359961
GO:0010613	positive regulation of cardiac muscle hypertrophy	BP	43	4	0.0359961
GO:0001938	positive regulation of endothelial cell proliferation	BP	107	7	0.0370509
GO:0030334	regulation of cell migration	BP	906	36	0.0376173
GO:2000378	negative regulation of reactive oxygen species metabolic process	BP	64	5	0.038616
GO:0019731	antibacterial humoral response	BP	44	4	0.038716
GO:0014742	positive regulation of muscle hypertrophy	BP	44	4	0.038716
GO:1903203	regulation of oxidative stress-induced neuron death	BP	26	3	0.0389612
GO:0006853	carnitine shuttle	BP	11	2	0.0391909
GO:0035766	cell chemotaxis to fibroblast growth factor	BP	11	2	0.0391909
GO:0042555	MCM complex	CC	11	2	0.0391909
GO:0070104	negative regulation of interleukin-6-mediated signaling pathway	BP	11	2	0.0391909
GO:0002839	positive regulation of immune response to tumor cell	BP	11	2	0.0391909
GO:0033235	positive regulation of protein sumoylation	BP	11	2	0.0391909
GO:0002836	positive regulation of response to tumor cell	BP	11	2	0.0391909
GO:1904847	regulation of cell chemotaxis to fibroblast growth factor	BP	11	2	0.0391909
GO:0090657	telomeric loop disassembly	BP	11	2	0.0391909
GO:0050830	defense response to Gram-positive bacterium	BP	86	6	0.0396577
GO:0051271	negative regulation of cellular component movement	BP	365	17	0.0398729
GO:0060255	regulation of macromolecule metabolic process	BP	6312	204	0.0400105
GO:0070266	necroptotic process	BP	45	4	0.0415503
GO:0006805	xenobiotic metabolic process	BP	110	7	0.0420379
GO:0048639	positive regulation of developmental growth	BP	183	10	0.0423701
GO:0090150	establishment of protein localization to membrane	BP	287	14	0.0426111
GO:0045686	negative regulation of glial cell differentiation	BP	27	3	0.0429113
GO:0036475	neuron death in response to oxidative stress	BP	27	3	0.0429113
GO:0060544	regulation of necroptotic process	BP	27	3	0.0429113
GO:0050673	epithelial cell proliferation	BP	425	19	0.04402
GO:0032369	negative regulation of lipid transport	BP	46	4	0.0444989
GO:0005080	protein kinase C binding	MF	46	4	0.0444989
GO:0015935	small ribosomal subunit	CC	67	5	0.0456201
GO:0000353	formation of quadruple SL/U4/U5/U6 snRNP	BP	12	2	0.0461385
GO:0004953	icosanoid receptor activity	MF	12	2	0.0461385
GO:0090713	immunological memory process	BP	12	2	0.0461385
GO:0045291	mRNA trans splicing, SL addition	BP	12	2	0.0461385
GO:0000365	mRNA trans splicing, via spliceosome	BP	12	2	0.0461385
GO:0032785	negative regulation of DNA-templated transcription, elongation	BP	12	2	0.0461385
GO:0010872	regulation of cholesterol esterification	BP	12	2	0.0461385
GO:0003746	translation elongation factor activity	MF	12	2	0.0461385
GO:0004520	endodeoxyribonuclease activity	MF	28	3	0.0470536
GO:0048261	negative regulation of receptor-mediated endocytosis	BP	28	3	0.0470536
GO:0008186	RNA-dependent ATPase activity	MF	28	3	0.0470536
GO:0044815	DNA packaging complex	CC	113	7	0.0474408
GO:0043124	negative regulation of I-kappaB kinase/NF-kappaB signaling	BP	47	4	0.0475616
GO:0008150	biological_process	BP	17913	535	0.0484851
GO:0019222	regulation of metabolic process	BP	6816	218	0.0486947
GO:0043175	RNA polymerase core enzyme binding	MF	48	4	0.0507383
GO:0008285	negative regulation of cell proliferation	BP	751	30	0.0512367
GO:0034381	plasma lipoprotein particle clearance	BP	70	5	0.053333
GO:0033002	muscle cell proliferation	BP	243	12	0.0533655
GO:0016894	endonuclease activity, active with either ribo- or deoxyribonucleic acids and producing 3'-phosphomonoesters	MF	13	2	0.0534973
GO:0061052	negative regulation of cell growth involved in cardiac muscle cell development	BP	13	2	0.0534973
GO:0014745	negative regulation of muscle adaptation	BP	13	2	0.0534973
GO:0043116	negative regulation of vascular permeability	BP	13	2	0.0534973
GO:0004659	prenyltransferase activity	MF	13	2	0.0534973
GO:0061888	regulation of astrocyte activation	BP	13	2	0.0534973
GO:1902713	regulation of interferon-gamma secretion	BP	13	2	0.0534973
GO:0070103	regulation of interleukin-6-mediated signaling pathway	BP	13	2	0.0534973
GO:0001944	vasculature development	BP	784	31	0.0536842
GO:0097300	programmed necrotic cell death	BP	49	4	0.0540284
GO:0021799	cerebral cortex radially oriented cell migration	BP	30	3	0.055902
GO:0042742	defense response to bacterium	BP	245	12	0.0560913
GO:0031247	actin rod assembly	BP	2	1	0.0574484
GO:0032397	activating MHC class I receptor activity	MF	2	1	0.0574484
GO:0120077	angiogenic sprout fusion	BP	2	1	0.0574484
GO:0006420	arginyl-tRNA aminoacylation	BP	2	1	0.0574484
GO:0035700	astrocyte chemotaxis	BP	2	1	0.0574484
GO:0070724	BMP receptor complex	CC	2	1	0.0574484
GO:0003213	cardiac right atrium morphogenesis	BP	2	1	0.0574484
GO:0002305	CD8-positive, gamma-delta intraepithelial T cell differentiation	BP	2	1	0.0574484
GO:0120078	cell adhesion involved in sprouting angiogenesis	BP	2	1	0.0574484
GO:0071226	cellular response to molecule of fungal origin	BP	2	1	0.0574484
GO:0071228	cellular response to tumor cell	BP	2	1	0.0574484
GO:0004103	choline kinase activity	MF	2	1	0.0574484
GO:0036090	cleavage furrow ingression	BP	2	1	0.0574484
GO:0098633	collagen fibril binding	MF	2	1	0.0574484
GO:0003169	coronary vein morphogenesis	BP	2	1	0.0574484
GO:0033567	DNA replication, Okazaki fragment processing	BP	2	1	0.0574484
GO:0043137	DNA replication, removal of RNA primer	BP	2	1	0.0574484
GO:0032044	DSIF complex	CC	2	1	0.0574484
GO:0035101	FACT complex	CC	2	1	0.0574484
GO:0030389	fructosamine metabolic process	BP	2	1	0.0574484
GO:0002304	gamma-delta intraepithelial T cell differentiation	BP	2	1	0.0574484
GO:0061928	glutathione specific gamma-glutamylcyclotransferase activity	MF	2	1	0.0574484
GO:1902560	GMP reductase complex	CC	2	1	0.0574484
GO:0034680	integrin alpha10-beta1 complex	CC	2	1	0.0574484
GO:0050719	interleukin-1 alpha biosynthetic process	BP	2	1	0.0574484
GO:0031021	interphase microtubule organizing center	CC	2	1	0.0574484
GO:1990630	IRE1-RACK1-PP2A complex	CC	2	1	0.0574484
GO:0004822	isoleucine-tRNA ligase activity	MF	2	1	0.0574484
GO:0090615	mitochondrial mRNA processing	BP	2	1	0.0574484
GO:1905675	negative regulation of adaptive immune memory response	BP	2	1	0.0574484
GO:0003252	negative regulation of cell proliferation involved in heart valve morphogenesis	BP	2	1	0.0574484
GO:0002731	negative regulation of dendritic cell cytokine production	BP	2	1	0.0574484
GO:0051490	negative regulation of filopodium assembly	BP	2	1	0.0574484
GO:0050723	negative regulation of interleukin-1 alpha biosynthetic process	BP	2	1	0.0574484
GO:1901253	negative regulation of intracellular transport of viral material	BP	2	1	0.0574484
GO:0032240	negative regulation of nucleobase-containing compound transport	BP	2	1	0.0574484
GO:0046832	negative regulation of RNA export from nucleus	BP	2	1	0.0574484
GO:0034998	oligosaccharyltransferase I complex	CC	2	1	0.0574484
GO:0014057	positive regulation of acetylcholine secretion, neurotransmission	BP	2	1	0.0574484
GO:0062000	positive regulation of cardiac endothelial to mesenchymal transition	BP	2	1	0.0574484
GO:1904989	positive regulation of endothelial cell activation	BP	2	1	0.0574484
GO:0031453	positive regulation of heterochromatin assembly	BP	2	1	0.0574484
GO:0061766	positive regulation of lung blood pressure	BP	2	1	0.0574484
GO:1903490	positive regulation of mitotic cytokinesis	BP	2	1	0.0574484
GO:1903438	positive regulation of mitotic cytokinetic process	BP	2	1	0.0574484
GO:0014739	positive regulation of muscle hyperplasia	BP	2	1	0.0574484
GO:1905608	positive regulation of presynapse assembly	BP	2	1	0.0574484
GO:0002842	positive regulation of T cell mediated immune response to tumor cell	BP	2	1	0.0574484
GO:0001812	positive regulation of type I hypersensitivity	BP	2	1	0.0574484
GO:0001805	positive regulation of type III hypersensitivity	BP	2	1	0.0574484
GO:0004660	protein farnesyltransferase activity	MF	2	1	0.0574484
GO:0005965	protein farnesyltransferase complex	CC	2	1	0.0574484
GO:0033883	pyridoxal phosphatase activity	MF	2	1	0.0574484
GO:2000458	regulation of astrocyte chemotaxis	BP	2	1	0.0574484
GO:0061999	regulation of cardiac endothelial to mesenchymal transition	BP	2	1	0.0574484
GO:1900279	regulation of CD4-positive, alpha-beta T cell costimulation	BP	2	1	0.0574484
GO:0106088	regulation of cell adhesion involved in sprouting angiogenesis	BP	2	1	0.0574484
GO:1904987	regulation of endothelial cell activation	BP	2	1	0.0574484
GO:1902044	regulation of Fas signaling pathway	BP	2	1	0.0574484
GO:0031445	regulation of heterochromatin assembly	BP	2	1	0.0574484
GO:0050721	regulation of interleukin-1 alpha biosynthetic process	BP	2	1	0.0574484
GO:1905799	regulation of intraciliary retrograde transport	BP	2	1	0.0574484
GO:1903436	regulation of mitotic cytokinetic process	BP	2	1	0.0574484
GO:0001803	regulation of type III hypersensitivity	BP	2	1	0.0574484
GO:0072344	rescue of stalled ribosome	BP	2	1	0.0574484
GO:0002238	response to molecule of fungal origin	BP	2	1	0.0574484
GO:0061752	telomeric repeat-containing RNA binding	MF	2	1	0.0574484
GO:0033596	TSC1-TSC2 complex	CC	2	1	0.0574484
GO:0001802	type III hypersensitivity	BP	2	1	0.0574484
GO:0016758	transferase activity, transferring hexosyl groups	MF	194	10	0.0584868
GO:0072358	cardiovascular system development	BP	792	31	0.0597308
GO:0035767	endothelial cell chemotaxis	BP	31	3	0.0606012
GO:0015695	organic cation transport	BP	31	3	0.0606012
GO:0031083	BLOC-1 complex	CC	14	2	0.0612377
GO:0071361	cellular response to ethanol	BP	14	2	0.0612377
GO:0006241	CTP biosynthetic process	BP	14	2	0.0612377
GO:0046036	CTP metabolic process	BP	14	2	0.0612377
GO:0051852	disruption by host of symbiont cells	BP	14	2	0.0612377
GO:0048712	negative regulation of astrocyte differentiation	BP	14	2	0.0612377
GO:1903054	negative regulation of extracellular matrix organization	BP	14	2	0.0612377
GO:0010917	negative regulation of mitochondrial membrane potential	BP	14	2	0.0612377
GO:0061051	positive regulation of cell growth involved in cardiac muscle cell development	BP	14	2	0.0612377
GO:0010940	positive regulation of necrotic cell death	BP	14	2	0.0612377
GO:0009209	pyrimidine ribonucleoside triphosphate biosynthetic process	BP	14	2	0.0612377
GO:0002837	regulation of immune response to tumor cell	BP	14	2	0.0612377
GO:0002834	regulation of response to tumor cell	BP	14	2	0.0612377
GO:0055007	cardiac muscle cell differentiation	BP	121	7	0.0639352
GO:0008026	ATP-dependent helicase activity	MF	52	4	0.0645728
GO:0070035	purine NTP-dependent helicase activity	MF	52	4	0.0645728
GO:1900745	positive regulation of p38MAPK cascade	BP	32	3	0.0654786
GO:0040036	regulation of fibroblast growth factor receptor signaling pathway	BP	32	3	0.0654786
GO:1903409	reactive oxygen species biosynthetic process	BP	122	7	0.0662134
GO:0042136	neurotransmitter biosynthetic process	BP	98	6	0.0667881
GO:1903201	regulation of oxidative stress-induced cell death	BP	75	5	0.0677676
GO:1990000	amyloid fibril formation	BP	15	2	0.0693312
GO:0042994	cytoplasmic sequestering of transcription factor	BP	15	2	0.0693312
GO:1902001	fatty acid transmembrane transport	BP	15	2	0.0693312
GO:0001325	formation of extrachromosomal circular DNA	BP	15	2	0.0693312
GO:0045837	negative regulation of membrane potential	BP	15	2	0.0693312
GO:0009208	pyrimidine ribonucleoside triphosphate metabolic process	BP	15	2	0.0693312
GO:1900363	regulation of mRNA polyadenylation	BP	15	2	0.0693312
GO:1900239	regulation of phenotypic switching	BP	15	2	0.0693312
GO:0090656	t-circle formation	BP	15	2	0.0693312
GO:0090737	telomere maintenance via telomere trimming	BP	15	2	0.0693312
GO:0004806	triglyceride lipase activity	MF	15	2	0.0693312
GO:0051093	negative regulation of developmental process	BP	1017	38	0.0702966
GO:0055094	response to lipoprotein particle	BP	33	3	0.07053
GO:0043068	positive regulation of programmed cell death	BP	660	26	0.074947
GO:2001038	regulation of cellular response to drug	BP	34	3	0.0757511
GO:0003724	RNA helicase activity	MF	34	3	0.0757511
GO:0042162	telomeric DNA binding	MF	34	3	0.0757511
GO:0061844	antimicrobial humoral immune response mediated by antimicrobial peptide	BP	55	4	0.0761095
GO:2001235	positive regulation of apoptotic signaling pathway	BP	178	9	0.0771681
GO:0034435	cholesterol esterification	BP	16	2	0.0777506
GO:0008656	cysteine-type endopeptidase activator activity involved in apoptotic process	MF	16	2	0.0777506
GO:0042288	MHC class I protein binding	MF	16	2	0.0777506
GO:0051571	positive regulation of histone H3-K4 methylation	BP	16	2	0.0777506
GO:0034433	steroid esterification	BP	16	2	0.0777506
GO:0034434	sterol esterification	BP	16	2	0.0777506
GO:2000145	regulation of cell motility	BP	966	36	0.078709
GO:0033344	cholesterol efflux	BP	56	4	0.0801702
GO:0014888	striated muscle adaptation	BP	56	4	0.0801702
GO:0071402	cellular response to lipoprotein particle stimulus	BP	35	3	0.0811374
GO:0048710	regulation of astrocyte differentiation	BP	35	3	0.0811374
GO:0035051	cardiocyte differentiation	BP	154	8	0.0818424
GO:1903428	positive regulation of reactive oxygen species biosynthetic process	BP	57	4	0.0843362
GO:0014055	acetylcholine secretion, neurotransmission	BP	3	1	0.0849249
GO:0016215	acyl-CoA desaturase activity	MF	3	1	0.0849249
GO:0090716	adaptive immune memory response	BP	3	1	0.0849249
GO:0004814	arginine-tRNA ligase activity	MF	3	1	0.0849249
GO:0002339	B cell selection	BP	3	1	0.0849249
GO:0018879	biphenyl metabolic process	BP	3	1	0.0849249
GO:0140074	cardiac endothelial to mesenchymal transition	BP	3	1	0.0849249
GO:0060948	cardiac vascular smooth muscle cell development	BP	3	1	0.0849249
GO:0035783	CD4-positive, alpha-beta T cell costimulation	BP	3	1	0.0849249
GO:0003249	cell proliferation involved in heart valve morphogenesis	BP	3	1	0.0849249
GO:1903413	cellular response to bile acid	BP	3	1	0.0849249
GO:0071461	cellular response to redox state	BP	3	1	0.0849249
GO:0097533	cellular stress response to acid chemical	BP	3	1	0.0849249
GO:1990879	CST complex	CC	3	1	0.0849249
GO:0044211	CTP salvage	BP	3	1	0.0849249
GO:0046340	diacylglycerol catabolic process	BP	3	1	0.0849249
GO:0008309	double-stranded DNA exodeoxyribonuclease activity	MF	3	1	0.0849249
GO:0072563	endothelial microparticle	CC	3	1	0.0849249
GO:0070537	histone H2A K63-linked deubiquitination	BP	3	1	0.0849249
GO:0006273	lagging strand elongation	BP	3	1	0.0849249
GO:0015820	leucine transport	BP	3	1	0.0849249
GO:0002193	MAML1-RBP-Jkappa- ICN1 complex	CC	3	1	0.0849249
GO:0070991	medium-chain-acyl-CoA dehydrogenase activity	MF	3	1	0.0849249
GO:0010032	meiotic chromosome condensation	BP	3	1	0.0849249
GO:0003192	mitral valve formation	BP	3	1	0.0849249
GO:0110023	negative regulation of cardiac muscle myoblast proliferation	BP	3	1	0.0849249
GO:1905642	negative regulation of DNA methylation	BP	3	1	0.0849249
GO:1904905	negative regulation of endothelial cell-matrix adhesion via fibronectin	BP	3	1	0.0849249
GO:0045967	negative regulation of growth rate	BP	3	1	0.0849249
GO:0032384	negative regulation of intracellular cholesterol transport	BP	3	1	0.0849249
GO:0032378	negative regulation of intracellular lipid transport	BP	3	1	0.0849249
GO:0032381	negative regulation of intracellular sterol transport	BP	3	1	0.0849249
GO:1905596	negative regulation of low-density lipoprotein particle receptor binding	BP	3	1	0.0849249
GO:1905598	negative regulation of low-density lipoprotein receptor activity	BP	3	1	0.0849249
GO:1905457	negative regulation of lymphoid progenitor cell differentiation	BP	3	1	0.0849249
GO:2000502	negative regulation of natural killer cell chemotaxis	BP	3	1	0.0849249
GO:2000974	negative regulation of pro-B cell differentiation	BP	3	1	0.0849249
GO:1905601	negative regulation of receptor-mediated endocytosis involved in cholesterol transport	BP	3	1	0.0849249
GO:0051032	nucleic acid transmembrane transporter activity	MF	3	1	0.0849249
GO:1900039	positive regulation of cellular response to hypoxia	BP	3	1	0.0849249
GO:0045799	positive regulation of chromatin assembly or disassembly	BP	3	1	0.0849249
GO:0042998	positive regulation of Golgi to plasma membrane protein transport	BP	3	1	0.0849249
GO:1904999	positive regulation of leukocyte adhesion to arterial endothelial cell	BP	3	1	0.0849249
GO:1905176	positive regulation of vascular smooth muscle cell dedifferentiation	BP	3	1	0.0849249
GO:0018343	protein farnesylation	BP	3	1	0.0849249
GO:0032447	protein urmylation	BP	3	1	0.0849249
GO:0051425	PTB domain binding	MF	3	1	0.0849249
GO:0014056	regulation of acetylcholine secretion, neurotransmission	BP	3	1	0.0849249
GO:1905674	regulation of adaptive immune memory response	BP	3	1	0.0849249
GO:0003250	regulation of cell proliferation involved in heart valve morphogenesis	BP	3	1	0.0849249
GO:0032954	regulation of cytokinetic process	BP	3	1	0.0849249
GO:1901252	regulation of intracellular transport of viral material	BP	3	1	0.0849249
GO:0044375	regulation of peroxisome size	BP	3	1	0.0849249
GO:1904475	regulation of Ras GTPase binding	BP	3	1	0.0849249
GO:2001106	regulation of Rho guanyl-nucleotide exchange factor activity	BP	3	1	0.0849249
GO:2000523	regulation of T cell costimulation	BP	3	1	0.0849249
GO:0002840	regulation of T cell mediated immune response to tumor cell	BP	3	1	0.0849249
GO:0001810	regulation of type I hypersensitivity	BP	3	1	0.0849249
GO:1903412	response to bile acid	BP	3	1	0.0849249
GO:0006404	RNA import into nucleus	BP	3	1	0.0849249
GO:0051033	RNA transmembrane transporter activity	MF	3	1	0.0849249
GO:1990425	ryanodine receptor complex	CC	3	1	0.0849249
GO:1990423	RZZ complex	CC	3	1	0.0849249
GO:0001887	selenium compound metabolic process	BP	3	1	0.0849249
GO:0004768	stearoyl-CoA 9-desaturase activity	MF	3	1	0.0849249
GO:0042148	strand invasion	BP	3	1	0.0849249
GO:0097532	stress response to acid chemical	BP	3	1	0.0849249
GO:0002424	T cell mediated immune response to tumor cell	BP	3	1	0.0849249
GO:0031933	telomeric heterochromatin	CC	3	1	0.0849249
GO:0035669	TRAM-dependent toll-like receptor 4 signaling pathway	BP	3	1	0.0849249
GO:0035668	TRAM-dependent toll-like receptor signaling pathway	BP	3	1	0.0849249
GO:0015827	tryptophan transport	BP	3	1	0.0849249
GO:0016068	type I hypersensitivity	BP	3	1	0.0849249
GO:0006065	UDP-glucuronate biosynthetic process	BP	3	1	0.0849249
GO:0045322	unmethylated CpG binding	MF	3	1	0.0849249
GO:0097699	vascular endothelial cell response to fluid shear stress	BP	3	1	0.0849249
GO:0040012	regulation of locomotion	BP	1035	38	0.0854288
GO:0005868	cytoplasmic dynein complex	CC	17	2	0.0864703
GO:0051818	disruption of cells of other organism involved in symbiotic interaction	BP	17	2	0.0864703
GO:1904380	endoplasmic reticulum mannose trimming	BP	17	2	0.0864703
GO:0002418	immune response to tumor cell	BP	17	2	0.0864703
GO:0009148	pyrimidine nucleoside triphosphate biosynthetic process	BP	17	2	0.0864703
GO:0002902	regulation of B cell apoptotic process	BP	17	2	0.0864703
GO:0097064	ncRNA export from nucleus	BP	36	3	0.0866842
GO:0016504	peptidase activator activity	MF	36	3	0.0866842
GO:0043114	regulation of vascular permeability	BP	36	3	0.0866842
GO:0000786	nucleosome	CC	106	6	0.089664
GO:0032365	intracellular lipid transport	BP	37	3	0.0923866
GO:0045843	negative regulation of striated muscle tissue development	BP	59	4	0.0929779
GO:2000351	regulation of endothelial cell apoptotic process	BP	59	4	0.0929779
GO:0010507	negative regulation of autophagy	BP	83	5	0.0949005
GO:0048490	anterograde synaptic vesicle transport	BP	18	2	0.0954656
GO:0060546	negative regulation of necroptotic process	BP	18	2	0.0954656
GO:0045947	negative regulation of translational initiation	BP	18	2	0.0954656
GO:0036166	phenotypic switching	BP	18	2	0.0954656
GO:0042026	protein refolding	BP	18	2	0.0954656
GO:0099514	synaptic vesicle cytoskeletal transport	BP	18	2	0.0954656
GO:0099517	synaptic vesicle transport along microtubule	BP	18	2	0.0954656
GO:0010942	positive regulation of cell death	BP	710	27	0.0970753
GO:0001099	basal RNA polymerase II transcription machinery binding	MF	60	4	0.0974503
GO:0001098	basal transcription machinery binding	MF	60	4	0.0974503
GO:1905953	negative regulation of lipid localization	BP	60	4	0.0974503
GO:0048635	negative regulation of muscle organ development	BP	60	4	0.0974503
GO:0032374	regulation of cholesterol transport	BP	60	4	0.0974503
GO:0032371	regulation of sterol transport	BP	60	4	0.0974503
GO:0043065	positive regulation of apoptotic process	BP	652	25	0.10007
GO:1904356	regulation of telomere maintenance via telomere lengthening	BP	61	4	0.102021
GO:0022627	cytosolic small ribosomal subunit	CC	39	3	0.104239
GO:0016893	endonuclease activity, active with either ribo- or deoxyribonucleic acids and producing 5'-phosphomonoesters	MF	39	3	0.104239
GO:0010661	positive regulation of muscle cell apoptotic process	BP	39	3	0.104239
GO:0031082	BLOC complex	CC	19	2	0.104713
GO:0003899	DNA-directed 5'-3' RNA polymerase activity	MF	19	2	0.104713
GO:0002689	negative regulation of leukocyte chemotaxis	BP	19	2	0.104713
GO:0016505	peptidase activator activity involved in apoptotic process	MF	19	2	0.104713
GO:0010666	positive regulation of cardiac muscle cell apoptotic process	BP	19	2	0.104713
GO:0010663	positive regulation of striated muscle cell apoptotic process	BP	19	2	0.104713
GO:0009147	pyrimidine nucleoside triphosphate metabolic process	BP	19	2	0.104713
GO:1904683	regulation of metalloendopeptidase activity	BP	19	2	0.104713
GO:0003725	double-stranded RNA binding	MF	62	4	0.106689
GO:1901862	negative regulation of muscle tissue development	BP	62	4	0.106689
GO:2001244	positive regulation of intrinsic apoptotic signaling pathway	BP	62	4	0.106689
GO:0071466	cellular response to xenobiotic stimulus	BP	164	8	0.10746
GO:0021987	cerebral cortex development	BP	112	6	0.10928
GO:0072676	lymphocyte migration	BP	87	5	0.110255
GO:0035239	tube morphogenesis	BP	905	33	0.110298
GO:0032924	activin receptor signaling pathway	BP	40	3	0.110378
GO:0070063	RNA polymerase binding	MF	63	4	0.111452
GO:0044571	[2Fe-2S] cluster assembly	BP	4	1	0.111602
GO:0003986	acetyl-CoA hydrolase activity	MF	4	1	0.111602
GO:0061526	acetylcholine secretion	BP	4	1	0.111602
GO:0015870	acetylcholine transport	BP	4	1	0.111602
GO:0043532	angiostatin binding	MF	4	1	0.111602
GO:0015879	carnitine transport	BP	4	1	0.111602
GO:0003273	cell migration involved in endocardial cushion formation	BP	4	1	0.111602
GO:2000793	cell proliferation involved in heart valve development	BP	4	1	0.111602
GO:0044547	DNA topoisomerase binding	MF	4	1	0.111602
GO:0045503	dynein light chain binding	MF	4	1	0.111602
GO:0090674	endothelial cell-matrix adhesion via fibronectin	BP	4	1	0.111602
GO:0004305	ethanolamine kinase activity	MF	4	1	0.111602
GO:0005853	eukaryotic translation elongation factor 1 complex	CC	4	1	0.111602
GO:0036337	Fas signaling pathway	BP	4	1	0.111602
GO:0097452	GAIT complex	CC	4	1	0.111602
GO:0015925	galactosidase activity	MF	4	1	0.111602
GO:0016936	galactoside binding	MF	4	1	0.111602
GO:0033503	HULC complex	CC	4	1	0.111602
GO:0038028	insulin receptor signaling pathway via phosphatidylinositol 3-kinase	BP	4	1	0.111602
GO:0061757	leukocyte adhesion to arterial endothelial cell	BP	4	1	0.111602
GO:0060988	lipid tube assembly	BP	4	1	0.111602
GO:0004466	long-chain-acyl-CoA dehydrogenase activity	MF	4	1	0.111602
GO:0033615	mitochondrial proton-transporting ATP synthase complex assembly	BP	4	1	0.111602
GO:0006933	negative regulation of cell adhesion involved in substrate-bound cell migration	BP	4	1	0.111602
GO:2000137	negative regulation of cell proliferation involved in heart morphogenesis	BP	4	1	0.111602
GO:0003332	negative regulation of extracellular matrix constituent secretion	BP	4	1	0.111602
GO:0072125	negative regulation of glomerular mesangial cell proliferation	BP	4	1	0.111602
GO:0090194	negative regulation of glomerulus development	BP	4	1	0.111602
GO:0032690	negative regulation of interleukin-1 alpha production	BP	4	1	0.111602
GO:1901624	negative regulation of lymphocyte chemotaxis	BP	4	1	0.111602
GO:0032021	NELF complex	CC	4	1	0.111602
GO:2000825	positive regulation of androgen receptor activity	BP	4	1	0.111602
GO:2000467	positive regulation of glycogen (starch) synthase activity	BP	4	1	0.111602
GO:2001168	positive regulation of histone H2B ubiquitination	BP	4	1	0.111602
GO:0030292	protein tyrosine kinase inhibitor activity	MF	4	1	0.111602
GO:0005968	Rab-protein geranylgeranyltransferase complex	CC	4	1	0.111602
GO:0004663	Rab geranylgeranyltransferase activity	MF	4	1	0.111602
GO:0033063	Rad51B-Rad51C-Rad51D-XRCC2 complex	CC	4	1	0.111602
GO:2000823	regulation of androgen receptor activity	BP	4	1	0.111602
GO:0010847	regulation of chromatin assembly	BP	4	1	0.111602
GO:1904904	regulation of endothelial cell-matrix adhesion via fibronectin	BP	4	1	0.111602
GO:2001166	regulation of histone H2B ubiquitination	BP	4	1	0.111602
GO:1904997	regulation of leukocyte adhesion to arterial endothelial cell	BP	4	1	0.111602
GO:1905595	regulation of low-density lipoprotein particle receptor binding	BP	4	1	0.111602
GO:0044528	regulation of mitochondrial mRNA stability	BP	4	1	0.111602
GO:0014738	regulation of muscle hyperplasia	BP	4	1	0.111602
GO:0090571	RNA polymerase II transcription repressor complex	CC	4	1	0.111602
GO:0051029	rRNA transport	BP	4	1	0.111602
GO:0005124	scavenger receptor binding	MF	4	1	0.111602
GO:0015739	sialic acid transport	BP	4	1	0.111602
GO:0016080	synaptic vesicle targeting	BP	4	1	0.111602
GO:0061470	T follicular helper cell differentiation	BP	4	1	0.111602
GO:0014802	terminal cisterna	CC	4	1	0.111602
GO:0071847	TNFSF11-mediated signaling pathway	BP	4	1	0.111602
GO:0034227	tRNA thio-modification	BP	4	1	0.111602
GO:0046398	UDP-glucuronate metabolic process	BP	4	1	0.111602
GO:0004849	uridine kinase activity	MF	4	1	0.111602
GO:0099041	vesicle tethering to Golgi	BP	4	1	0.111602
GO:0002831	regulation of response to biotic stimulus	BP	139	7	0.1123
GO:0016071	mRNA metabolic process	BP	815	30	0.113355
GO:0042832	defense response to protozoan	BP	20	2	0.114191
GO:0032769	negative regulation of monooxygenase activity	BP	20	2	0.114191
GO:0032211	negative regulation of telomere maintenance via telomerase	BP	20	2	0.114191
GO:0005721	pericentric heterochromatin	CC	20	2	0.114191
GO:0030515	snoRNA binding	MF	20	2	0.114191
GO:1900407	regulation of cellular response to oxidative stress	BP	88	5	0.114271
GO:2000377	regulation of reactive oxygen species metabolic process	BP	194	9	0.115042
GO:0072359	circulatory system development	BP	1128	40	0.115763
GO:0014002	astrocyte development	BP	41	3	0.116653
GO:0098761	cellular response to interleukin-7	BP	41	3	0.116653
GO:0004536	deoxyribonuclease activity	MF	41	3	0.116653
GO:0034122	negative regulation of toll-like receptor signaling pathway	BP	41	3	0.116653
GO:0045601	regulation of endothelial cell differentiation	BP	41	3	0.116653
GO:0098760	response to interleukin-7	BP	41	3	0.116653
GO:0043086	negative regulation of catalytic activity	BP	757	28	0.11781
GO:0006402	mRNA catabolic process	BP	338	14	0.119885
GO:0043122	regulation of I-kappaB kinase/NF-kappaB signaling	BP	224	10	0.120749
GO:0072577	endothelial cell apoptotic process	BP	65	4	0.121255
GO:0032387	negative regulation of intracellular transport	BP	65	4	0.121255
GO:0006401	RNA catabolic process	BP	368	15	0.121518
GO:2001252	positive regulation of chromosome organization	BP	169	8	0.121748
GO:0007249	I-kappaB kinase/NF-kappaB signaling	BP	253	11	0.122645
GO:0045429	positive regulation of nitric oxide biosynthetic process	BP	42	3	0.123057
GO:0006221	pyrimidine nucleotide biosynthetic process	BP	42	3	0.123057
GO:1904753	negative regulation of vascular associated smooth muscle cell migration	BP	21	2	0.123877
GO:0036508	protein alpha-1,2-demannosylation	BP	21	2	0.123877
GO:0036507	protein demannosylation	BP	21	2	0.123877
GO:0046132	pyrimidine ribonucleoside biosynthetic process	BP	21	2	0.123877
GO:0032462	regulation of protein homooligomerization	BP	21	2	0.123877
GO:0035455	response to interferon-alpha	BP	21	2	0.123877
GO:0001562	response to protozoan	BP	21	2	0.123877
GO:0051148	negative regulation of muscle cell differentiation	BP	66	4	0.12629
GO:0035578	azurophil granule lumen	CC	91	5	0.126731
GO:0045833	negative regulation of lipid metabolic process	BP	91	5	0.126731
GO:0002708	positive regulation of lymphocyte mediated immunity	BP	91	5	0.126731
GO:0001523	retinoid metabolic process	BP	91	5	0.126731
GO:0034754	cellular hormone metabolic process	BP	117	6	0.127165
GO:0051270	regulation of cellular component movement	BP	1046	37	0.12952
GO:0051154	negative regulation of striated muscle cell differentiation	BP	43	3	0.129587
GO:1904407	positive regulation of nitric oxide metabolic process	BP	43	3	0.129587
GO:0015459	potassium channel regulator activity	MF	43	3	0.129587
GO:0036473	cell death in response to oxidative stress	BP	92	5	0.131017
GO:0008135	translation factor activity, RNA binding	MF	67	4	0.131412
GO:0051220	cytoplasmic sequestering of protein	BP	22	2	0.133752
GO:0043015	gamma-tubulin binding	MF	22	2	0.133752
GO:0006516	glycoprotein catabolic process	BP	22	2	0.133752
GO:0072643	interferon-gamma secretion	BP	22	2	0.133752
GO:1900016	negative regulation of cytokine production involved in inflammatory response	BP	22	2	0.133752
GO:0050995	negative regulation of lipid catabolic process	BP	22	2	0.133752
GO:0060547	negative regulation of necrotic cell death	BP	22	2	0.133752
GO:0150079	negative regulation of neuroinflammatory response	BP	22	2	0.133752
GO:0009220	pyrimidine ribonucleotide biosynthetic process	BP	22	2	0.133752
GO:0033233	regulation of protein sumoylation	BP	22	2	0.133752
GO:0034243	regulation of transcription elongation from RNA polymerase II promoter	BP	22	2	0.133752
GO:0021795	cerebral cortex cell migration	BP	44	3	0.136236
GO:0034383	low-density lipoprotein particle clearance	BP	44	3	0.136236
GO:0004556	alpha-amylase activity	MF	5	1	0.137502
GO:0103025	alpha-amylase activity (releasing maltohexaose)	MF	5	1	0.137502
GO:0015838	amino-acid betaine transport	BP	5	1	0.137502
GO:0005642	annulate lamellae	CC	5	1	0.137502
GO:0034186	apolipoprotein A-I binding	MF	5	1	0.137502
GO:0042030	ATPase inhibitor activity	MF	5	1	0.137502
GO:0015803	branched-chain amino acid transport	BP	5	1	0.137502
GO:0070552	BRISC complex	CC	5	1	0.137502
GO:0005432	calcium:sodium antiporter activity	MF	5	1	0.137502
GO:0031727	CCR2 chemokine receptor binding	MF	5	1	0.137502
GO:1903936	cellular response to sodium arsenite	BP	5	1	0.137502
GO:0098639	collagen binding involved in cell-matrix adhesion	MF	5	1	0.137502
GO:0035469	determination of pancreatic left/right asymmetry	BP	5	1	0.137502
GO:0008486	diphosphoinositol-polyphosphate diphosphatase activity	MF	5	1	0.137502
GO:0070695	FHF complex	CC	5	1	0.137502
GO:0021869	forebrain ventricular zone progenitor cell division	BP	5	1	0.137502
GO:0003241	growth involved in heart morphogenesis	BP	5	1	0.137502
GO:0052842	inositol diphosphate pentakisphosphate diphosphatase activity	MF	5	1	0.137502
GO:0052840	inositol diphosphate tetrakisphosphate diphosphatase activity	MF	5	1	0.137502
GO:0035061	interchromatin granule	CC	5	1	0.137502
GO:0022027	interkinetic nuclear migration	BP	5	1	0.137502
GO:0046696	lipopolysaccharide receptor complex	CC	5	1	0.137502
GO:0048496	maintenance of animal organ identity	BP	5	1	0.137502
GO:0000275	mitochondrial proton-transporting ATP synthase complex, catalytic core F(1)	CC	5	1	0.137502
GO:0014900	muscle hyperplasia	BP	5	1	0.137502
GO:1905907	negative regulation of amyloid fibril formation	BP	5	1	0.137502
GO:0061754	negative regulation of circulating fibrinogen levels	BP	5	1	0.137502
GO:0010716	negative regulation of extracellular matrix disassembly	BP	5	1	0.137502
GO:1903208	negative regulation of hydrogen peroxide-induced neuron death	BP	5	1	0.137502
GO:1902714	negative regulation of interferon-gamma secretion	BP	5	1	0.137502
GO:1903377	negative regulation of oxidative stress-induced neuron intrinsic apoptotic signaling pathway	BP	5	1	0.137502
GO:0036476	neuron death in response to hydrogen peroxide	BP	5	1	0.137502
GO:0016717	oxidoreductase activity, acting on paired donors, with oxidation of a pair of donors resulting in the reduction of molecular oxygen to two molecules of water	MF	5	1	0.137502
GO:0008142	oxysterol binding	MF	5	1	0.137502
GO:1902512	positive regulation of apoptotic DNA fragmentation	BP	5	1	0.137502
GO:1902339	positive regulation of apoptotic process involved in morphogenesis	BP	5	1	0.137502
GO:2000504	positive regulation of blood vessel remodeling	BP	5	1	0.137502
GO:0051343	positive regulation of cyclic-nucleotide phosphodiesterase activity	BP	5	1	0.137502
GO:0033184	positive regulation of histone ubiquitination	BP	5	1	0.137502
GO:0048298	positive regulation of isotype switching to IgA isotypes	BP	5	1	0.137502
GO:0032224	positive regulation of synaptic transmission, cholinergic	BP	5	1	0.137502
GO:0004661	protein geranylgeranyltransferase activity	MF	5	1	0.137502
GO:1990592	protein K69-linked ufmylation	BP	5	1	0.137502
GO:1990564	protein polyufmylation	BP	5	1	0.137502
GO:0043461	proton-transporting ATP synthase complex assembly	BP	5	1	0.137502
GO:0045261	proton-transporting ATP synthase complex, catalytic core F(1)	CC	5	1	0.137502
GO:0032262	pyrimidine nucleotide salvage	BP	5	1	0.137502
GO:0010138	pyrimidine ribonucleotide salvage	BP	5	1	0.137502
GO:0044537	regulation of circulating fibrinogen levels	BP	5	1	0.137502
GO:1904688	regulation of cytoplasmic translational initiation	BP	5	1	0.137502
GO:1903207	regulation of hydrogen peroxide-induced neuron death	BP	5	1	0.137502
GO:1905600	regulation of receptor-mediated endocytosis involved in cholesterol transport	BP	5	1	0.137502
GO:0031013	troponin I binding	MF	5	1	0.137502
GO:0007021	tubulin complex assembly	BP	5	1	0.137502
GO:0031802	type 5 metabotropic glutamate receptor binding	MF	5	1	0.137502
GO:0044206	UMP salvage	BP	5	1	0.137502
GO:0014706	striated muscle tissue development	BP	376	15	0.137723
GO:0051241	negative regulation of multicellular organismal process	BP	1276	44	0.139773
GO:0046982	protein heterodimerization activity	MF	497	19	0.140132
GO:0090101	negative regulation of transmembrane receptor protein serine/threonine kinase signaling pathway	BP	121	6	0.142427
GO:0050136	NADH dehydrogenase (quinone) activity	MF	45	3	0.142999
GO:0008137	NADH dehydrogenase (ubiquinone) activity	MF	45	3	0.142999
GO:0003954	NADH dehydrogenase activity	MF	45	3	0.142999
GO:0014014	negative regulation of gliogenesis	BP	45	3	0.142999
GO:0032813	tumor necrosis factor receptor superfamily binding	MF	45	3	0.142999
GO:0006458	'de novo' protein folding	BP	23	2	0.143796
GO:0034062	5'-3' RNA polymerase activity	MF	23	2	0.143796
GO:0001783	B cell apoptotic process	BP	23	2	0.143796
GO:0021801	cerebral cortex radial glia guided migration	BP	23	2	0.143796
GO:0000729	DNA double-strand break processing	BP	23	2	0.143796
GO:0032438	melanosome organization	BP	23	2	0.143796
GO:2000726	negative regulation of cardiac muscle cell differentiation	BP	23	2	0.143796
GO:0051151	negative regulation of smooth muscle cell differentiation	BP	23	2	0.143796
GO:0097150	neuronal stem cell population maintenance	BP	23	2	0.143796
GO:0097747	RNA polymerase activity	MF	23	2	0.143796
GO:0022030	telencephalon glial cell migration	BP	23	2	0.143796
GO:0006405	RNA export from nucleus	BP	122	6	0.146369
GO:1900087	positive regulation of G1/S transition of mitotic cell cycle	BP	46	3	0.149871
GO:0070534	protein K63-linked ubiquitination	BP	46	3	0.149871
GO:0016101	diterpenoid metabolic process	BP	97	5	0.153395
GO:1902882	regulation of response to oxidative stress	BP	97	5	0.153395
GO:2001039	negative regulation of cellular response to drug	BP	24	2	0.153991
GO:1903206	negative regulation of hydrogen peroxide-induced cell death	BP	24	2	0.153991
GO:1901032	negative regulation of response to reactive oxygen species	BP	24	2	0.153991
GO:0048753	pigment granule organization	BP	24	2	0.153991
GO:1903020	positive regulation of glycoprotein metabolic process	BP	24	2	0.153991
GO:0045954	positive regulation of natural killer cell mediated cytotoxicity	BP	24	2	0.153991
GO:0009218	pyrimidine ribonucleotide metabolic process	BP	24	2	0.153991
GO:0009987	cellular process	BP	15799	471	0.155895
GO:0045023	G0 to G1 transition	BP	47	3	0.156847
GO:1900744	regulation of p38MAPK cascade	BP	47	3	0.156847
GO:0070849	response to epidermal growth factor	BP	47	3	0.156847
GO:0043401	steroid hormone mediated signaling pathway	BP	181	8	0.159843
GO:1901374	acetate ester transport	BP	6	1	0.162649
GO:0016842	amidine-lyase activity	MF	6	1	0.162649
GO:0016160	amylase activity	MF	6	1	0.162649
GO:0061760	antifungal innate immune response	BP	6	1	0.162649
GO:0060842	arterial endothelial cell differentiation	BP	6	1	0.162649
GO:0098821	BMP receptor activity	MF	6	1	0.162649
GO:0031428	box C/D snoRNP complex	CC	6	1	0.162649
GO:0003348	cardiac endothelial cell differentiation	BP	6	1	0.162649
GO:0090678	cell dedifferentiation involved in phenotypic switching	BP	6	1	0.162649
GO:0015871	choline transport	BP	6	1	0.162649
GO:0044327	dendritic spine head	CC	6	1	0.162649
GO:0071910	determination of liver left/right asymmetry	BP	6	1	0.162649
GO:0060956	endocardial cell differentiation	BP	6	1	0.162649
GO:0003160	endocardium morphogenesis	BP	6	1	0.162649
GO:0090673	endothelial cell-matrix adhesion	BP	6	1	0.162649
GO:0001731	formation of translation preinitiation complex	BP	6	1	0.162649
GO:0035256	G protein-coupled glutamate receptor binding	MF	6	1	0.162649
GO:1990226	histone methyltransferase binding	MF	6	1	0.162649
GO:0097411	hypoxia-inducible factor-1alpha signaling pathway	BP	6	1	0.162649
GO:1990124	messenger ribonucleoprotein complex	CC	6	1	0.162649
GO:0023024	MHC class I protein complex binding	MF	6	1	0.162649
GO:1990742	microvesicle	CC	6	1	0.162649
GO:1901723	negative regulation of cell proliferation involved in kidney development	BP	6	1	0.162649
GO:0010593	negative regulation of lamellipodium assembly	BP	6	1	0.162649
GO:0043553	negative regulation of phosphatidylinositol 3-kinase activity	BP	6	1	0.162649
GO:1901164	negative regulation of trophoblast cell migration	BP	6	1	0.162649
GO:0046601	positive regulation of centriole replication	BP	6	1	0.162649
GO:0045938	positive regulation of circadian sleep/wake cycle, sleep	BP	6	1	0.162649
GO:1903626	positive regulation of DNA catabolic process	BP	6	1	0.162649
GO:0010983	positive regulation of high-density lipoprotein particle clearance	BP	6	1	0.162649
GO:0002885	positive regulation of hypersensitivity	BP	6	1	0.162649
GO:0002729	positive regulation of natural killer cell cytokine production	BP	6	1	0.162649
GO:0060545	positive regulation of necroptotic process	BP	6	1	0.162649
GO:1900241	positive regulation of phenotypic switching	BP	6	1	0.162649
GO:0061419	positive regulation of transcription from RNA polymerase II promoter in response to hypoxia	BP	6	1	0.162649
GO:0070883	pre-miRNA binding	MF	6	1	0.162649
GO:0070761	pre-snoRNP complex	CC	6	1	0.162649
GO:0009249	protein lipoylation	BP	6	1	0.162649
GO:0071569	protein ufmylation	BP	6	1	0.162649
GO:0015165	pyrimidine nucleotide-sugar transmembrane transporter activity	MF	6	1	0.162649
GO:0090118	receptor-mediated endocytosis involved in cholesterol transport	BP	6	1	0.162649
GO:0071440	regulation of histone H3-K14 acetylation	BP	6	1	0.162649
GO:0048296	regulation of isotype switching to IgA isotypes	BP	6	1	0.162649
GO:0014916	regulation of lung blood pressure	BP	6	1	0.162649
GO:2000574	regulation of microtubule motor activity	BP	6	1	0.162649
GO:1902412	regulation of mitotic cytokinesis	BP	6	1	0.162649
GO:1905174	regulation of vascular smooth muscle cell dedifferentiation	BP	6	1	0.162649
GO:1903935	response to sodium arsenite	BP	6	1	0.162649
GO:1990936	vascular smooth muscle cell dedifferentiation	BP	6	1	0.162649
GO:0060979	vasculogenesis involved in coronary vascular morphogenesis	BP	6	1	0.162649
GO:1990668	vesicle fusion with endoplasmic reticulum-Golgi intermediate compartment (ERGIC) membrane	BP	6	1	0.162649
GO:0003012	muscle system process	BP	448	17	0.163113
GO:0043901	negative regulation of multi-organism process	BP	182	8	0.163247
GO:0051881	regulation of mitochondrial membrane potential	BP	73	4	0.163834
GO:0002686	negative regulation of leukocyte migration	BP	48	3	0.163921
GO:0060561	apoptotic process involved in morphogenesis	BP	25	2	0.16432
GO:0006517	protein deglycosylation	BP	25	2	0.16432
GO:0042582	azurophil granule	CC	155	7	0.167657
GO:0005766	primary lysosome	CC	155	7	0.167657
GO:0002683	negative regulation of immune system process	BP	451	17	0.169586
GO:1904707	positive regulation of vascular smooth muscle cell proliferation	BP	49	3	0.171088
GO:0000781	chromosome, telomeric region	CC	156	7	0.171463
GO:0060537	muscle tissue development	BP	392	15	0.173543
GO:0003755	peptidyl-prolyl cis-trans isomerase activity	MF	26	2	0.174767
GO:1905048	regulation of metallopeptidase activity	BP	26	2	0.174767
GO:0031440	regulation of mRNA 3'-end processing	BP	26	2	0.174767
GO:0005732	small nucleolar ribonucleoprotein complex	CC	26	2	0.174767
GO:0006919	activation of cysteine-type endopeptidase activity involved in apoptotic process	BP	75	4	0.175228
GO:0030518	intracellular steroid hormone receptor signaling pathway	BP	129	6	0.175294
GO:0070374	positive regulation of ERK1 and ERK2 cascade	BP	186	8	0.177193
GO:0097006	regulation of plasma lipoprotein particle levels	BP	102	5	0.177235
GO:0008347	glial cell migration	BP	50	3	0.178343
GO:0036297	interstrand cross-link repair	BP	50	3	0.178343
GO:2000725	regulation of cardiac muscle cell differentiation	BP	50	3	0.178343
GO:0000387	spliceosomal snRNP assembly	BP	50	3	0.178343
GO:0032993	protein-DNA complex	CC	187	8	0.18076
GO:0009755	hormone-mediated signaling pathway	BP	216	9	0.180858
GO:0048844	artery morphogenesis	BP	76	4	0.181025
GO:0055001	muscle cell development	BP	159	7	0.183102
GO:0090287	regulation of cellular response to growth factor stimulus	BP	276	11	0.184296
GO:0021846	cell proliferation in forebrain	BP	27	2	0.185315
GO:0050858	negative regulation of antigen receptor-mediated signaling pathway	BP	27	2	0.185315
GO:1905208	negative regulation of cardiocyte differentiation	BP	27	2	0.185315
GO:0050686	negative regulation of mRNA processing	BP	27	2	0.185315
GO:0120033	negative regulation of plasma membrane bounded cell projection assembly	BP	27	2	0.185315
GO:0015932	nucleobase-containing compound transmembrane transporter activity	MF	27	2	0.185315
GO:0001891	phagocytic cup	CC	27	2	0.185315
GO:2001025	positive regulation of response to drug	BP	27	2	0.185315
GO:0043539	protein serine/threonine kinase activator activity	MF	27	2	0.185315
GO:0051569	regulation of histone H3-K4 methylation	BP	27	2	0.185315
GO:0046966	thyroid hormone receptor binding	MF	27	2	0.185315
GO:0045599	negative regulation of fat cell differentiation	BP	51	3	0.18568
GO:0032206	positive regulation of telomere maintenance	BP	51	3	0.18568
GO:0048708	astrocyte differentiation	BP	77	4	0.186884
GO:0043615	astrocyte cell migration	BP	7	1	0.187063
GO:0070531	BRCA1-A complex	CC	7	1	0.187063
GO:0110021	cardiac muscle myoblast proliferation	BP	7	1	0.187063
GO:0097512	cardiac myofibril	CC	7	1	0.187063
GO:0071012	catalytic step 1 spliceosome	CC	7	1	0.187063
GO:0006657	CDP-choline pathway	BP	7	1	0.187063
GO:0098634	cell-matrix adhesion mediator activity	MF	7	1	0.187063
GO:0097211	cellular response to gonadotropin-releasing hormone	BP	7	1	0.187063
GO:1902075	cellular response to salt	BP	7	1	0.187063
GO:0071494	cellular response to UV-C	BP	7	1	0.187063
GO:0000796	condensin complex	CC	7	1	0.187063
GO:0071907	determination of digestive tract left/right asymmetry	BP	7	1	0.187063
GO:0033061	DNA recombinase mediator complex	CC	7	1	0.187063
GO:0071712	ER-associated misfolded protein catabolic process	BP	7	1	0.187063
GO:0071169	establishment of protein localization to chromatin	BP	7	1	0.187063
GO:0031017	exocrine pancreas development	BP	7	1	0.187063
GO:0001609	G protein-coupled adenosine receptor activity	MF	7	1	0.187063
GO:0046477	glycosylceramide catabolic process	BP	7	1	0.187063
GO:0070568	guanylyltransferase activity	MF	7	1	0.187063
GO:0002349	histamine production involved in inflammatory response	BP	7	1	0.187063
GO:0002553	histamine secretion by mast cell	BP	7	1	0.187063
GO:0002441	histamine secretion involved in inflammatory response	BP	7	1	0.187063
GO:0035721	intraciliary retrograde transport	BP	7	1	0.187063
GO:0048290	isotype switching to IgA isotypes	BP	7	1	0.187063
GO:0030274	LIM domain binding	MF	7	1	0.187063
GO:0060437	lung growth	BP	7	1	0.187063
GO:0002370	natural killer cell cytokine production	BP	7	1	0.187063
GO:1900222	negative regulation of amyloid-beta clearance	BP	7	1	0.187063
GO:2000766	negative regulation of cytoplasmic translation	BP	7	1	0.187063
GO:0090219	negative regulation of lipid kinase activity	BP	7	1	0.187063
GO:0034128	negative regulation of MyD88-independent toll-like receptor signaling pathway	BP	7	1	0.187063
GO:0007000	nucleolus organization	BP	7	1	0.187063
GO:0019206	nucleoside kinase activity	MF	7	1	0.187063
GO:0021891	olfactory bulb interneuron development	BP	7	1	0.187063
GO:0042382	paraspeckles	CC	7	1	0.187063
GO:0090385	phagosome-lysosome fusion	BP	7	1	0.187063
GO:2000427	positive regulation of apoptotic cell clearance	BP	7	1	0.187063
GO:1904747	positive regulation of apoptotic process involved in development	BP	7	1	0.187063
GO:0090267	positive regulation of mitotic cell cycle spindle assembly checkpoint	BP	7	1	0.187063
GO:0002857	positive regulation of natural killer cell mediated immune response to tumor cell	BP	7	1	0.187063
GO:0050942	positive regulation of pigment cell differentiation	BP	7	1	0.187063
GO:1904781	positive regulation of protein localization to centrosome	BP	7	1	0.187063
GO:0010890	positive regulation of sequestering of triglyceride	BP	7	1	0.187063
GO:0090232	positive regulation of spindle checkpoint	BP	7	1	0.187063
GO:0010898	positive regulation of triglyceride catabolic process	BP	7	1	0.187063
GO:0034975	protein folding in endoplasmic reticulum	BP	7	1	0.187063
GO:0018344	protein geranylgeranylation	BP	7	1	0.187063
GO:0110022	regulation of cardiac muscle myoblast proliferation	BP	7	1	0.187063
GO:0003330	regulation of extracellular matrix constituent secretion	BP	7	1	0.187063
GO:2000465	regulation of glycogen (starch) synthase activity	BP	7	1	0.187063
GO:0042996	regulation of Golgi to plasma membrane protein transport	BP	7	1	0.187063
GO:0040009	regulation of growth rate	BP	7	1	0.187063
GO:1905097	regulation of guanyl-nucleotide exchange factor activity	BP	7	1	0.187063
GO:0010982	regulation of high-density lipoprotein particle clearance	BP	7	1	0.187063
GO:0002727	regulation of natural killer cell cytokine production	BP	7	1	0.187063
GO:2000973	regulation of pro-B cell differentiation	BP	7	1	0.187063
GO:0032222	regulation of synaptic transmission, cholinergic	BP	7	1	0.187063
GO:0003256	regulation of transcription from RNA polymerase II promoter involved in myocardial precursor cell differentiation	BP	7	1	0.187063
GO:0071428	rRNA-containing ribonucleoprotein complex export from nucleus	BP	7	1	0.187063
GO:0071006	U2-type catalytic step 1 spliceosome	CC	7	1	0.187063
GO:0099022	vesicle tethering	BP	7	1	0.187063
GO:0005996	monosaccharide metabolic process	BP	277	11	0.18726
GO:0004519	endonuclease activity	MF	105	5	0.192169
GO:0030512	negative regulation of transforming growth factor beta receptor signaling pathway	BP	78	4	0.192804
GO:0016925	protein sumoylation	BP	78	4	0.192804
GO:2000242	negative regulation of reproductive process	BP	52	3	0.193095
GO:0072528	pyrimidine-containing compound biosynthetic process	BP	52	3	0.193095
GO:0008283	cell proliferation	BP	1969	64	0.193251
GO:0016339	calcium-dependent cell-cell adhesion via plasma membrane cell adhesion molecules	BP	28	2	0.195951
GO:0016859	cis-trans isomerase activity	MF	28	2	0.195951
GO:0085029	extracellular matrix assembly	BP	28	2	0.195951
GO:0002717	positive regulation of natural killer cell mediated immunity	BP	28	2	0.195951
GO:0045577	regulation of B cell differentiation	BP	28	2	0.195951
GO:0050855	regulation of B cell receptor signaling pathway	BP	28	2	0.195951
GO:0005576	extracellular region	CC	4295	134	0.197156
GO:0006721	terpenoid metabolic process	BP	106	5	0.197243
GO:0036503	ERAD pathway	BP	79	4	0.198782
GO:0032204	regulation of telomere maintenance	BP	79	4	0.198782
GO:0010833	telomere maintenance via telomere lengthening	BP	79	4	0.198782
GO:0050853	B cell receptor signaling pathway	BP	53	3	0.200582
GO:0038066	p38MAPK cascade	BP	53	3	0.200582
GO:0050994	regulation of lipid catabolic process	BP	53	3	0.200582
GO:0031123	RNA 3'-end processing	BP	107	5	0.202364
GO:0032102	negative regulation of response to external stimulus	BP	343	13	0.20375
GO:1903845	negative regulation of cellular response to transforming growth factor beta stimulus	BP	80	4	0.204815
GO:2001023	regulation of response to drug	BP	80	4	0.204815
GO:1903513	endoplasmic reticulum to cytosol transport	BP	29	2	0.206659
GO:0070102	interleukin-6-mediated signaling pathway	BP	29	2	0.206659
GO:2000727	positive regulation of cardiac muscle cell differentiation	BP	29	2	0.206659
GO:0046134	pyrimidine nucleoside biosynthetic process	BP	29	2	0.206659
GO:0030970	retrograde protein transport, ER to cytosol	BP	29	2	0.206659
GO:0000724	double-strand break repair via homologous recombination	BP	108	5	0.207528
GO:0050684	regulation of mRNA processing	BP	108	5	0.207528
GO:0060760	positive regulation of response to cytokine stimulus	BP	54	3	0.208136
GO:0036002	pre-mRNA binding	MF	54	3	0.208136
GO:0006397	mRNA processing	BP	499	18	0.208452
GO:1902806	regulation of cell cycle G1/S phase transition	BP	195	8	0.210374
GO:0051014	actin filament severing	BP	8	1	0.210767
GO:0035881	amacrine cell differentiation	BP	8	1	0.210767
GO:0003190	atrioventricular valve formation	BP	8	1	0.210767
GO:0099078	BORC complex	CC	8	1	0.210767
GO:0071351	cellular response to interleukin-18	BP	8	1	0.210767
GO:0090650	cellular response to oxygen-glucose deprivation	BP	8	1	0.210767
GO:0060027	convergent extension involved in gastrulation	BP	8	1	0.210767
GO:0006600	creatine metabolic process	BP	8	1	0.210767
GO:0003688	DNA replication origin binding	MF	8	1	0.210767
GO:0006268	DNA unwinding involved in DNA replication	BP	8	1	0.210767
GO:0000931	gamma-tubulin large complex	CC	8	1	0.210767
GO:0008274	gamma-tubulin ring complex	CC	8	1	0.210767
GO:1990712	HFE-transferrin receptor complex	CC	8	1	0.210767
GO:0044154	histone H3-K14 acetylation	BP	8	1	0.210767
GO:0032593	insulin-responsive compartment	CC	8	1	0.210767
GO:0035655	interleukin-18-mediated signaling pathway	BP	8	1	0.210767
GO:0034454	microtubule anchoring at centrosome	BP	8	1	0.210767
GO:0045293	mRNA editing complex	CC	8	1	0.210767
GO:0050859	negative regulation of B cell receptor signaling pathway	BP	8	1	0.210767
GO:1901533	negative regulation of hematopoietic progenitor cell differentiation	BP	8	1	0.210767
GO:0045361	negative regulation of interleukin-1 biosynthetic process	BP	8	1	0.210767
GO:2000483	negative regulation of interleukin-8 secretion	BP	8	1	0.210767
GO:1902744	negative regulation of lamellipodium organization	BP	8	1	0.210767
GO:0039536	negative regulation of RIG-I signaling pathway	BP	8	1	0.210767
GO:0036480	neuron intrinsic apoptotic signaling pathway in response to oxidative stress	BP	8	1	0.210767
GO:0005664	nuclear origin of replication recognition complex	CC	8	1	0.210767
GO:0005338	nucleotide-sugar transmembrane transporter activity	MF	8	1	0.210767
GO:0003344	pericardium morphogenesis	BP	8	1	0.210767
GO:0060155	platelet dense granule organization	BP	8	1	0.210767
GO:0002866	positive regulation of acute inflammatory response to antigenic stimulus	BP	8	1	0.210767
GO:0062043	positive regulation of cardiac epithelial to mesenchymal transition	BP	8	1	0.210767
GO:0071864	positive regulation of cell proliferation in bone marrow	BP	8	1	0.210767
GO:2001040	positive regulation of cellular response to drug	BP	8	1	0.210767
GO:0010825	positive regulation of centrosome duplication	BP	8	1	0.210767
GO:1902715	positive regulation of interferon-gamma secretion	BP	8	1	0.210767
GO:0030422	production of siRNA involved in RNA interference	BP	8	1	0.210767
GO:0018243	protein O-linked glycosylation via threonine	BP	8	1	0.210767
GO:0046933	proton-transporting ATP synthase activity, rotational mechanism	MF	8	1	0.210767
GO:1905906	regulation of amyloid fibril formation	BP	8	1	0.210767
GO:0002883	regulation of hypersensitivity	BP	8	1	0.210767
GO:0032650	regulation of interleukin-1 alpha production	BP	8	1	0.210767
GO:1905456	regulation of lymphoid progenitor cell differentiation	BP	8	1	0.210767
GO:0034127	regulation of MyD88-independent toll-like receptor signaling pathway	BP	8	1	0.210767
GO:1903376	regulation of oxidative stress-induced neuron intrinsic apoptotic signaling pathway	BP	8	1	0.210767
GO:0050932	regulation of pigment cell differentiation	BP	8	1	0.210767
GO:0097210	response to gonadotropin-releasing hormone	BP	8	1	0.210767
GO:0090649	response to oxygen-glucose deprivation	BP	8	1	0.210767
GO:0046548	retinal rod cell development	BP	8	1	0.210767
GO:0036396	RNA N6-methyladenosine methyltransferase complex	CC	8	1	0.210767
GO:0001164	RNA polymerase I CORE element sequence-specific DNA binding	MF	8	1	0.210767
GO:0001013	RNA polymerase I regulatory region DNA binding	MF	8	1	0.210767
GO:0001163	RNA polymerase I regulatory region sequence-specific DNA binding	MF	8	1	0.210767
GO:1990459	transferrin receptor binding	MF	8	1	0.210767
GO:0042780	tRNA 3'-end processing	BP	8	1	0.210767
GO:0031371	ubiquitin conjugating enzyme complex	CC	8	1	0.210767
GO:0015696	ammonium transport	BP	81	4	0.210901
GO:0000725	recombinational repair	BP	109	5	0.212735
GO:0032200	telomere organization	BP	167	7	0.215649
GO:0002381	immunoglobulin production involved in immunoglobulin mediated immune response	BP	55	3	0.215753
GO:0006120	mitochondrial electron transport, NADH to ubiquinone	BP	55	3	0.215753
GO:0071013	catalytic step 2 spliceosome	CC	82	4	0.217037
GO:0034314	Arp2/3 complex-mediated actin nucleation	BP	30	2	0.217427
GO:0006270	DNA replication initiation	BP	30	2	0.217427
GO:0042168	heme metabolic process	BP	30	2	0.217427
GO:0001530	lipopolysaccharide binding	MF	30	2	0.217427
GO:0045939	negative regulation of steroid metabolic process	BP	30	2	0.217427
GO:0065005	protein-lipid complex assembly	BP	30	2	0.217427
GO:0071539	protein localization to centrosome	BP	30	2	0.217427
GO:1902991	regulation of amyloid precursor protein catabolic process	BP	30	2	0.217427
GO:0019433	triglyceride catabolic process	BP	30	2	0.217427
GO:0005164	tumor necrosis factor receptor binding	MF	30	2	0.217427
GO:0016757	transferase activity, transferring glycosyl groups	MF	257	10	0.218866
GO:0005496	steroid binding	MF	83	4	0.223221
GO:0051082	unfolded protein binding	MF	83	4	0.223221
GO:1902808	positive regulation of cell cycle G1/S phase transition	BP	56	3	0.223428
GO:0044238	primary metabolic process	BP	10515	316	0.225564
GO:0002675	positive regulation of acute inflammatory response	BP	31	2	0.228243
GO:1905508	protein localization to microtubule organizing center	BP	31	2	0.228243
GO:1903205	regulation of hydrogen peroxide-induced cell death	BP	31	2	0.228243
GO:0050728	negative regulation of inflammatory response	BP	170	7	0.228367
GO:0048771	tissue remodeling	BP	170	7	0.228367
GO:0051781	positive regulation of cell division	BP	84	4	0.22945
GO:0051053	negative regulation of DNA metabolic process	BP	141	6	0.229614
GO:0075733	intracellular transport of virus	BP	57	3	0.231155
GO:0016655	oxidoreductase activity, acting on NAD(P)H, quinone or similar compound as acceptor	MF	57	3	0.231155
GO:0022029	telencephalon cell migration	BP	57	3	0.231155
GO:0015801	aromatic amino acid transport	BP	9	1	0.233781
GO:0003680	AT DNA binding	MF	9	1	0.233781
GO:0015368	calcium:cation antiporter activity	MF	9	1	0.233781
GO:0070938	contractile ring	CC	9	1	0.233781
GO:0060982	coronary artery morphogenesis	BP	9	1	0.233781
GO:0006271	DNA strand elongation involved in DNA replication	BP	9	1	0.233781
GO:0048251	elastic fiber assembly	BP	9	1	0.233781
GO:0005528	FK506 binding	MF	9	1	0.233781
GO:0042492	gamma-delta T cell differentiation	BP	9	1	0.233781
GO:0006183	GTP biosynthetic process	BP	9	1	0.233781
GO:0002524	hypersensitivity	BP	9	1	0.233781
GO:0090715	immunological memory formation process	BP	9	1	0.233781
GO:0032610	interleukin-1 alpha production	BP	9	1	0.233781
GO:0042758	long-chain fatty acid catabolic process	BP	9	1	0.233781
GO:0005527	macrolide binding	MF	9	1	0.233781
GO:0043379	memory T cell differentiation	BP	9	1	0.233781
GO:0032393	MHC class I receptor activity	MF	9	1	0.233781
GO:0002423	natural killer cell mediated immune response to tumor cell	BP	9	1	0.233781
GO:2000270	negative regulation of fibroblast apoptotic process	BP	9	1	0.233781
GO:1904153	negative regulation of retrograde protein transport, ER to cytosol	BP	9	1	0.233781
GO:0031618	nuclear pericentric heterochromatin	CC	9	1	0.233781
GO:0000808	origin recognition complex	CC	9	1	0.233781
GO:0042473	outer ear morphogenesis	BP	9	1	0.233781
GO:0050861	positive regulation of B cell receptor signaling pathway	BP	9	1	0.233781
GO:1901978	positive regulation of cell cycle checkpoint	BP	9	1	0.233781
GO:0048087	positive regulation of developmental pigmentation	BP	9	1	0.233781
GO:1904685	positive regulation of metalloendopeptidase activity	BP	9	1	0.233781
GO:0045876	positive regulation of sister chromatid cohesion	BP	9	1	0.233781
GO:0034145	positive regulation of toll-like receptor 4 signaling pathway	BP	9	1	0.233781
GO:0022417	protein maturation by protein folding	BP	9	1	0.233781
GO:0062042	regulation of cardiac epithelial to mesenchymal transition	BP	9	1	0.233781
GO:0001672	regulation of chromatin assembly or disassembly	BP	9	1	0.233781
GO:0051342	regulation of cyclic-nucleotide phosphodiesterase activity	BP	9	1	0.233781
GO:0033182	regulation of histone ubiquitination	BP	9	1	0.233781
GO:0032383	regulation of intracellular cholesterol transport	BP	9	1	0.233781
GO:0032377	regulation of intracellular lipid transport	BP	9	1	0.233781
GO:0032380	regulation of intracellular sterol transport	BP	9	1	0.233781
GO:2000501	regulation of natural killer cell chemotaxis	BP	9	1	0.233781
GO:0002855	regulation of natural killer cell mediated immune response to tumor cell	BP	9	1	0.233781
GO:0090043	regulation of tubulin deacetylation	BP	9	1	0.233781
GO:0070578	RISC-loading complex	CC	9	1	0.233781
GO:0001188	RNA polymerase I preinitiation complex assembly	BP	9	1	0.233781
GO:0031105	septin complex	CC	9	1	0.233781
GO:0034713	type I transforming growth factor beta receptor binding	MF	9	1	0.233781
GO:0006228	UTP biosynthetic process	BP	9	1	0.233781
GO:0097084	vascular smooth muscle cell development	BP	9	1	0.233781
GO:0048845	venous blood vessel morphogenesis	BP	9	1	0.233781
GO:0030433	ubiquitin-dependent ERAD pathway	BP	58	3	0.23893
GO:0043001	Golgi to plasma membrane protein transport	BP	32	2	0.239094
GO:0061384	heart trabecula morphogenesis	BP	32	2	0.239094
GO:0060674	placenta blood vessel development	BP	32	2	0.239094
GO:0061900	glial cell activation	BP	59	3	0.246749
GO:0006220	pyrimidine nucleotide metabolic process	BP	59	3	0.246749
GO:0072678	T cell migration	BP	59	3	0.246749
GO:0042133	neurotransmitter metabolic process	BP	145	6	0.248811
GO:0055002	striated muscle cell development	BP	145	6	0.248811
GO:0030335	positive regulation of cell migration	BP	516	18	0.249867
GO:1902742	apoptotic process involved in development	BP	33	2	0.249969
GO:0043094	cellular metabolic compound salvage	BP	33	2	0.249969
GO:0016242	negative regulation of macroautophagy	BP	33	2	0.249969
GO:2000785	regulation of autophagosome assembly	BP	33	2	0.249969
GO:0042455	ribonucleoside biosynthetic process	BP	33	2	0.249969
GO:0071431	tRNA-containing ribonucleoprotein complex export from nucleus	BP	33	2	0.249969
GO:0006409	tRNA export from nucleus	BP	33	2	0.249969
GO:0051031	tRNA transport	BP	33	2	0.249969
GO:0045927	positive regulation of growth	BP	266	10	0.250035
GO:0035966	response to topologically incorrect protein	BP	175	7	0.250105
GO:0071426	ribonucleoprotein complex export from nucleus	BP	116	5	0.250259
GO:0051028	mRNA transport	BP	146	6	0.253681
GO:0050657	nucleic acid transport	BP	176	7	0.254527
GO:0050658	RNA transport	BP	176	7	0.254527
GO:0044364	disruption of cells of other organism	BP	60	3	0.254607
GO:0021885	forebrain cell migration	BP	60	3	0.254607
GO:0031640	killing of cells of other organism	BP	60	3	0.254607
GO:0046794	transport of virus	BP	60	3	0.254607
GO:1904035	regulation of epithelial cell apoptotic process	BP	88	4	0.254773
GO:1904705	regulation of vascular smooth muscle cell proliferation	BP	88	4	0.254773
GO:1990874	vascular smooth muscle cell proliferation	BP	88	4	0.254773
GO:0002705	positive regulation of leukocyte mediated immunity	BP	117	5	0.255754
GO:0071166	ribonucleoprotein complex localization	BP	117	5	0.255754
GO:0031348	negative regulation of defense response	BP	237	9	0.256051
GO:0002161	aminoacyl-tRNA editing activity	MF	10	1	0.256125
GO:0005885	Arp2/3 protein complex	CC	10	1	0.256125
GO:0036500	ATF6-mediated unfolded protein response	BP	10	1	0.256125
GO:0072588	box H/ACA RNP complex	CC	10	1	0.256125
GO:0071838	cell proliferation in bone marrow	BP	10	1	0.256125
GO:0021924	cell proliferation in external granule layer	BP	10	1	0.256125
GO:0021930	cerebellar granule cell precursor proliferation	BP	10	1	0.256125
GO:0007028	cytoplasm organization	BP	10	1	0.256125
GO:0007016	cytoskeletal anchoring at plasma membrane	BP	10	1	0.256125
GO:0036513	Derlin-1 retrotranslocation complex	CC	10	1	0.256125
GO:0035646	endosome to melanosome transport	BP	10	1	0.256125
GO:0043485	endosome to pigment granule transport	BP	10	1	0.256125
GO:0060287	epithelial cilium movement involved in determination of left/right asymmetry	BP	10	1	0.256125
GO:0000145	exocyst	CC	10	1	0.256125
GO:0098505	G-rich strand telomeric DNA binding	MF	10	1	0.256125
GO:0072393	microtubule anchoring at microtubule organizing center	BP	10	1	0.256125
GO:0003183	mitral valve morphogenesis	BP	10	1	0.256125
GO:0045792	negative regulation of cell size	BP	10	1	0.256125
GO:1904684	negative regulation of metalloendopeptidase activity	BP	10	1	0.256125
GO:0070862	negative regulation of protein exit from endoplasmic reticulum	BP	10	1	0.256125
GO:0016559	peroxisome fission	BP	10	1	0.256125
GO:0004859	phospholipase inhibitor activity	MF	10	1	0.256125
GO:0048757	pigment granule maturation	BP	10	1	0.256125
GO:0090179	planar cell polarity pathway involved in neural tube closure	BP	10	1	0.256125
GO:0048680	positive regulation of axon regeneration	BP	10	1	0.256125
GO:0046607	positive regulation of centrosome cycle	BP	10	1	0.256125
GO:2000304	positive regulation of ceramide biosynthetic process	BP	10	1	0.256125
GO:0014049	positive regulation of glutamate secretion	BP	10	1	0.256125
GO:0010986	positive regulation of lipoprotein particle clearance	BP	10	1	0.256125
GO:0051901	positive regulation of mitochondrial depolarization	BP	10	1	0.256125
GO:1901526	positive regulation of mitophagy	BP	10	1	0.256125
GO:0071639	positive regulation of monocyte chemotactic protein-1 production	BP	10	1	0.256125
GO:0032464	positive regulation of protein homooligomerization	BP	10	1	0.256125
GO:0090154	positive regulation of sphingolipid biosynthetic process	BP	10	1	0.256125
GO:1901838	positive regulation of transcription of nucleolar large rRNA by RNA polymerase I	BP	10	1	0.256125
GO:0018065	protein-cofactor linkage	BP	10	1	0.256125
GO:0000338	protein deneddylation	BP	10	1	0.256125
GO:0035871	protein K11-linked deubiquitination	BP	10	1	0.256125
GO:0018242	protein O-linked glycosylation via serine	BP	10	1	0.256125
GO:0036442	proton-exporting ATPase activity	MF	10	1	0.256125
GO:0046961	proton-transporting ATPase activity, rotational mechanism	MF	10	1	0.256125
GO:0070071	proton-transporting two-sector ATPase complex assembly	BP	10	1	0.256125
GO:0009174	pyrimidine ribonucleoside monophosphate biosynthetic process	BP	10	1	0.256125
GO:0009173	pyrimidine ribonucleoside monophosphate metabolic process	BP	10	1	0.256125
GO:2000425	regulation of apoptotic cell clearance	BP	10	1	0.256125
GO:0071863	regulation of cell proliferation in bone marrow	BP	10	1	0.256125
GO:0072124	regulation of glomerular mesangial cell proliferation	BP	10	1	0.256125
GO:1904779	regulation of protein localization to centrosome	BP	10	1	0.256125
GO:0046549	retinal cone cell development	BP	10	1	0.256125
GO:0042670	retinal cone cell differentiation	BP	10	1	0.256125
GO:0004523	RNA-DNA hybrid ribonuclease activity	MF	10	1	0.256125
GO:0032156	septin cytoskeleton	CC	10	1	0.256125
GO:0008641	ubiquitin-like modifier activating enzyme activity	MF	10	1	0.256125
GO:0006222	UMP biosynthetic process	BP	10	1	0.256125
GO:0046049	UMP metabolic process	BP	10	1	0.256125
GO:0046051	UTP metabolic process	BP	10	1	0.256125
GO:0034447	very-low-density lipoprotein particle clearance	BP	10	1	0.256125
GO:0042178	xenobiotic catabolic process	BP	10	1	0.256125
GO:0140098	catalytic activity, acting on RNA	MF	268	10	0.257165
GO:0071236	cellular response to antibiotic	BP	147	6	0.258577
GO:0002224	toll-like receptor signaling pathway	BP	147	6	0.258577
GO:2000045	regulation of G1/S transition of mitotic cell cycle	BP	177	7	0.258973
GO:2001024	negative regulation of response to drug	BP	34	2	0.260858
GO:0031124	mRNA 3'-end processing	BP	89	4	0.261193
GO:0032088	negative regulation of NF-kappaB transcription factor activity	BP	89	4	0.261193
GO:0006903	vesicle targeting	BP	89	4	0.261193
GO:0050764	regulation of phagocytosis	BP	90	4	0.267643
GO:0051236	establishment of RNA localization	BP	179	7	0.267929
GO:0070372	regulation of ERK1 and ERK2 cascade	BP	271	10	0.267984
GO:0032729	positive regulation of interferon-gamma production	BP	62	3	0.270422
GO:0004812	aminoacyl-tRNA ligase activity	MF	35	2	0.27175
GO:0003230	cardiac atrium development	BP	35	2	0.27175
GO:0036474	cell death in response to hydrogen peroxide	BP	35	2	0.27175
GO:0016875	ligase activity, forming carbon-oxygen bonds	MF	35	2	0.27175
GO:0006378	mRNA polyadenylation	BP	35	2	0.27175
GO:0051354	negative regulation of oxidoreductase activity	BP	35	2	0.27175
GO:0000413	protein peptidyl-prolyl isomerization	BP	35	2	0.27175
GO:0046131	pyrimidine ribonucleoside metabolic process	BP	35	2	0.27175
GO:0042169	SH2 domain binding	MF	35	2	0.27175
GO:0010952	positive regulation of peptidase activity	BP	180	7	0.272439
GO:0000185	activation of MAPKKK activity	BP	11	1	0.277819
GO:0048185	activin binding	MF	11	1	0.277819
GO:0003995	acyl-CoA dehydrogenase activity	MF	11	1	0.277819
GO:0060837	blood vessel endothelial cell differentiation	BP	11	1	0.277819
GO:0036122	BMP binding	MF	11	1	0.277819
GO:0016840	carbon-nitrogen lyase activity	MF	11	1	0.277819
GO:0060379	cardiac muscle cell myoblast differentiation	BP	11	1	0.277819
GO:0060947	cardiac vascular smooth muscle cell differentiation	BP	11	1	0.277819
GO:0021534	cell proliferation in hindbrain	BP	11	1	0.277819
GO:0071372	cellular response to follicle-stimulating hormone stimulus	BP	11	1	0.277819
GO:0035457	cellular response to interferon-alpha	BP	11	1	0.277819
GO:0032490	detection of molecule of bacterial origin	BP	11	1	0.277819
GO:0000076	DNA replication checkpoint	BP	11	1	0.277819
GO:0003157	endocardium development	BP	11	1	0.277819
GO:0070278	extracellular matrix constituent secretion	BP	11	1	0.277819
GO:0033539	fatty acid beta-oxidation using acyl-CoA dehydrogenase	BP	11	1	0.277819
GO:0072110	glomerular mesangial cell proliferation	BP	11	1	0.277819
GO:0031507	heterochromatin assembly	BP	11	1	0.277819
GO:0001821	histamine secretion	BP	11	1	0.277819
GO:0033523	histone H2B ubiquitination	BP	11	1	0.277819
GO:0061578	Lys63-specific deubiquitinase activity	MF	11	1	0.277819
GO:0007100	mitotic centrosome separation	BP	11	1	0.277819
GO:0003174	mitral valve development	BP	11	1	0.277819
GO:0035747	natural killer cell chemotaxis	BP	11	1	0.277819
GO:1900102	negative regulation of endoplasmic reticulum unfolded protein response	BP	11	1	0.277819
GO:2000818	negative regulation of myoblast proliferation	BP	11	1	0.277819
GO:2001223	negative regulation of neuron migration	BP	11	1	0.277819
GO:0032463	negative regulation of protein homooligomerization	BP	11	1	0.277819
GO:0033234	negative regulation of protein sumoylation	BP	11	1	0.277819
GO:0051974	negative regulation of telomerase activity	BP	11	1	0.277819
GO:0039532	negative regulation of viral-induced cytoplasmic pattern recognition receptor signaling pathway	BP	11	1	0.277819
GO:0061314	Notch signaling involved in heart development	BP	11	1	0.277819
GO:0044615	nuclear pore nuclear basket	CC	11	1	0.277819
GO:0001845	phagolysosome assembly	BP	11	1	0.277819
GO:0070572	positive regulation of neuron projection regeneration	BP	11	1	0.277819
GO:0031274	positive regulation of pseudopodium assembly	BP	11	1	0.277819
GO:0043117	positive regulation of vascular permeability	BP	11	1	0.277819
GO:0002328	pro-B cell differentiation	BP	11	1	0.277819
GO:0097428	protein maturation by iron-sulfur cluster transfer	BP	11	1	0.277819
GO:0008655	pyrimidine-containing compound salvage	BP	11	1	0.277819
GO:0043097	pyrimidine nucleoside salvage	BP	11	1	0.277819
GO:0015697	quaternary ammonium group transport	BP	11	1	0.277819
GO:0002730	regulation of dendritic cell cytokine production	BP	11	1	0.277819
GO:0090178	regulation of establishment of planar polarity involved in neural tube closure	BP	11	1	0.277819
GO:1901201	regulation of extracellular matrix assembly	BP	11	1	0.277819
GO:1904424	regulation of GTP binding	BP	11	1	0.277819
GO:2000615	regulation of histone H3-K9 acetylation	BP	11	1	0.277819
GO:0046831	regulation of RNA export from nucleus	BP	11	1	0.277819
GO:0010896	regulation of triglyceride catabolic process	BP	11	1	0.277819
GO:0070673	response to interleukin-18	BP	11	1	0.277819
GO:0043047	single-stranded telomeric DNA binding	MF	11	1	0.277819
GO:0002098	tRNA wobble uridine modification	BP	11	1	0.277819
GO:0090042	tubulin deacetylation	BP	11	1	0.277819
GO:0034379	very-low-density lipoprotein particle assembly	BP	11	1	0.277819
GO:0017166	vinculin binding	MF	11	1	0.277819
GO:0006720	isoprenoid metabolic process	BP	121	5	0.278011
GO:0000784	nuclear chromosome, telomeric region	CC	121	5	0.278011
GO:0050854	regulation of antigen receptor-mediated signaling pathway	BP	63	3	0.27837
GO:0071383	cellular response to steroid hormone stimulus	BP	243	9	0.279219
GO:0044403	symbiont process	BP	884	29	0.281348
GO:0043028	cysteine-type endopeptidase regulator activity involved in apoptotic process	MF	36	2	0.282636
GO:0002755	MyD88-dependent toll-like receptor signaling pathway	BP	36	2	0.282636
GO:0034391	regulation of smooth muscle cell apoptotic process	BP	36	2	0.282636
GO:0034390	smooth muscle cell apoptotic process	BP	36	2	0.282636
GO:0045926	negative regulation of growth	BP	244	9	0.283138
GO:0060759	regulation of response to cytokine stimulus	BP	183	7	0.286085
GO:0007588	excretion	BP	64	3	0.286341
GO:0032981	mitochondrial respiratory chain complex I assembly	BP	64	3	0.286341
GO:0010257	NADH dehydrogenase complex assembly	BP	64	3	0.286341
GO:0046782	regulation of viral transcription	BP	64	3	0.286341
GO:0032649	regulation of interferon-gamma production	BP	93	4	0.287155
GO:0016032	viral process	BP	822	27	0.28797
GO:0007517	muscle organ development	BP	403	14	0.288749
GO:0045931	positive regulation of mitotic cell cycle	BP	154	6	0.293493
GO:0000723	telomere maintenance	BP	154	6	0.293493
GO:0046464	acylglycerol catabolic process	BP	37	2	0.293507
GO:0032506	cytokinetic process	BP	37	2	0.293507
GO:0014912	negative regulation of smooth muscle cell migration	BP	37	2	0.293507
GO:0046461	neutral lipid catabolic process	BP	37	2	0.293507
GO:0006778	porphyrin-containing compound metabolic process	BP	37	2	0.293507
GO:0002714	positive regulation of B cell mediated immunity	BP	37	2	0.293507
GO:0032467	positive regulation of cytokinesis	BP	37	2	0.293507
GO:0002891	positive regulation of immunoglobulin mediated immune response	BP	37	2	0.293507
GO:0060236	regulation of mitotic spindle organization	BP	37	2	0.293507
GO:0043631	RNA polyadenylation	BP	37	2	0.293507
GO:0097526	spliceosomal tri-snRNP complex	CC	37	2	0.293507
GO:0046540	U4/U6 x U5 tri-snRNP complex	CC	37	2	0.293507
GO:0048640	negative regulation of developmental growth	BP	94	4	0.293705
GO:0030858	positive regulation of epithelial cell differentiation	BP	65	3	0.294329
GO:0019218	regulation of steroid metabolic process	BP	124	5	0.294951
GO:0006414	translational elongation	BP	124	5	0.294951
GO:0001973	adenosine receptor signaling pathway	BP	12	1	0.29888
GO:0016846	carbon-sulfur lyase activity	MF	12	1	0.29888
GO:0003207	cardiac chamber formation	BP	12	1	0.29888
GO:0043697	cell dedifferentiation	BP	12	1	0.29888
GO:0043482	cellular pigment accumulation	BP	12	1	0.29888
GO:0051299	centrosome separation	BP	12	1	0.29888
GO:0043696	dedifferentiation	BP	12	1	0.29888
GO:0002371	dendritic cell cytokine production	BP	12	1	0.29888
GO:0034452	dynactin binding	MF	12	1	0.29888
GO:0042118	endothelial cell activation	BP	12	1	0.29888
GO:0090177	establishment of planar polarity involved in neural tube closure	BP	12	1	0.29888
GO:0005092	GDP-dissociation inhibitor activity	MF	12	1	0.29888
GO:0097504	Gemini of coiled bodies	CC	12	1	0.29888
GO:0046479	glycosphingolipid catabolic process	BP	12	1	0.29888
GO:0051608	histamine transport	BP	12	1	0.29888
GO:0005149	interleukin-1 receptor binding	MF	12	1	0.29888
GO:0002903	negative regulation of B cell apoptotic process	BP	12	1	0.29888
GO:1905522	negative regulation of macrophage migration	BP	12	1	0.29888
GO:0042405	nuclear inclusion body	CC	12	1	0.29888
GO:0006999	nuclear pore organization	BP	12	1	0.29888
GO:0015780	nucleotide-sugar transmembrane transport	BP	12	1	0.29888
GO:0021889	olfactory bulb interneuron differentiation	BP	12	1	0.29888
GO:0008228	opsonization	BP	12	1	0.29888
GO:0043476	pigment accumulation	BP	12	1	0.29888
GO:1902004	positive regulation of amyloid-beta formation	BP	12	1	0.29888
GO:0045579	positive regulation of B cell differentiation	BP	12	1	0.29888
GO:2000543	positive regulation of gastrulation	BP	12	1	0.29888
GO:0002863	positive regulation of inflammatory response to antigenic stimulus	BP	12	1	0.29888
GO:1904181	positive regulation of membrane depolarization	BP	12	1	0.29888
GO:1902916	positive regulation of protein polyubiquitination	BP	12	1	0.29888
GO:0032230	positive regulation of synaptic transmission, GABAergic	BP	12	1	0.29888
GO:1905461	positive regulation of vascular associated smooth muscle cell apoptotic process	BP	12	1	0.29888
GO:0090481	pyrimidine nucleotide-sugar transmembrane transport	BP	12	1	0.29888
GO:1902510	regulation of apoptotic DNA fragmentation	BP	12	1	0.29888
GO:1902337	regulation of apoptotic process involved in morphogenesis	BP	12	1	0.29888
GO:0031272	regulation of pseudopodium assembly	BP	12	1	0.29888
GO:0010889	regulation of sequestering of triglyceride	BP	12	1	0.29888
GO:1901163	regulation of trophoblast cell migration	BP	12	1	0.29888
GO:0033197	response to vitamin E	BP	12	1	0.29888
GO:0032797	SMN complex	CC	12	1	0.29888
GO:0030914	STAGA complex	CC	12	1	0.29888
GO:0061450	trophoblast cell migration	BP	12	1	0.29888
GO:0033044	regulation of chromosome organization	BP	311	11	0.29918
GO:0006807	nitrogen compound metabolic process	BP	10059	300	0.299214
GO:0051170	import into nucleus	BP	125	5	0.300637
GO:2001251	negative regulation of chromosome organization	BP	125	5	0.300637
GO:0035064	methylated histone binding	MF	66	3	0.302331
GO:0140034	methylation-dependent protein binding	MF	66	3	0.302331
GO:1990542	mitochondrial transmembrane transport	BP	66	3	0.302331
GO:0016239	positive regulation of macroautophagy	BP	66	3	0.302331
GO:1905207	regulation of cardiocyte differentiation	BP	66	3	0.302331
GO:0044237	cellular metabolic process	BP	10578	315	0.302917
GO:0051879	Hsp90 protein binding	MF	38	2	0.304356
GO:0042287	MHC protein binding	MF	38	2	0.304356
GO:2000279	negative regulation of DNA biosynthetic process	BP	38	2	0.304356
GO:2001222	regulation of neuron migration	BP	38	2	0.304356
GO:0044088	regulation of vacuole organization	BP	38	2	0.304356
GO:0047496	vesicle transport along microtubule	BP	38	2	0.304356
GO:0044419	interspecies interaction between organisms	BP	928	30	0.304651
GO:0016651	oxidoreductase activity, acting on NAD(P)H	MF	96	4	0.30686
GO:0120114	Sm-like protein family complex	CC	96	4	0.30686
GO:0032418	lysosome localization	BP	67	3	0.310342
GO:0010812	negative regulation of cell-substrate adhesion	BP	67	3	0.310342
GO:0090257	regulation of muscle system process	BP	251	9	0.310966
GO:2000147	positive regulation of cell motility	BP	540	18	0.313237
GO:0072686	mitotic spindle	CC	97	4	0.31346
GO:0030286	dynein complex	CC	39	2	0.315173
GO:0031062	positive regulation of histone methylation	BP	39	2	0.315173
GO:0032784	regulation of DNA-templated transcription, elongation	BP	39	2	0.315173
GO:0042269	regulation of natural killer cell mediated cytotoxicity	BP	39	2	0.315173
GO:0090207	regulation of triglyceride metabolic process	BP	39	2	0.315173
GO:0015931	nucleobase-containing compound transport	BP	221	8	0.317047
GO:1903322	positive regulation of protein modification by small protein conjugation or removal	BP	128	5	0.317792
GO:0046323	glucose import	BP	68	3	0.318361
GO:0042127	regulation of cell proliferation	BP	1664	52	0.318588
GO:0060326	cell chemotaxis	BP	253	9	0.31903
GO:0036109	alpha-linolenic acid metabolic process	BP	13	1	0.319329
GO:0106074	aminoacyl-tRNA metabolism involved in translational fidelity	BP	13	1	0.319329
GO:0043374	CD8-positive, alpha-beta T cell differentiation	BP	13	1	0.319329
GO:0016024	CDP-diacylglycerol biosynthetic process	BP	13	1	0.319329
GO:0051645	Golgi localization	BP	13	1	0.319329
GO:1901070	guanosine-containing compound biosynthetic process	BP	13	1	0.319329
GO:0060347	heart trabecula formation	BP	13	1	0.319329
GO:0043970	histone H3-K9 acetylation	BP	13	1	0.319329
GO:0042800	histone methyltransferase activity (H3-K4 specific)	MF	13	1	0.319329
GO:0030897	HOPS complex	CC	13	1	0.319329
GO:0001833	inner cell mass cell proliferation	BP	13	1	0.319329
GO:0048291	isotype switching to IgG isotypes	BP	13	1	0.319329
GO:0006705	mineralocorticoid biosynthetic process	BP	13	1	0.319329
GO:0008212	mineralocorticoid metabolic process	BP	13	1	0.319329
GO:0043628	ncRNA 3'-end processing	BP	13	1	0.319329
GO:1902902	negative regulation of autophagosome assembly	BP	13	1	0.319329
GO:0061000	negative regulation of dendritic spine development	BP	13	1	0.319329
GO:1904293	negative regulation of ERAD pathway	BP	13	1	0.319329
GO:0031665	negative regulation of lipopolysaccharide-mediated signaling pathway	BP	13	1	0.319329
GO:0051001	negative regulation of nitric-oxide synthase activity	BP	13	1	0.319329
GO:0048715	negative regulation of oligodendrocyte differentiation	BP	13	1	0.319329
GO:1903726	negative regulation of phospholipid metabolic process	BP	13	1	0.319329
GO:0038092	nodal signaling pathway	BP	13	1	0.319329
GO:0000783	nuclear telomere cap complex	CC	13	1	0.319329
GO:0042790	nucleolar large rRNA transcription by RNA polymerase I	BP	13	1	0.319329
GO:0009313	oligosaccharide catabolic process	BP	13	1	0.319329
GO:0008250	oligosaccharyltransferase complex	CC	13	1	0.319329
GO:0031054	pre-miRNA processing	BP	13	1	0.319329
GO:0070208	protein heterotrimerization	BP	13	1	0.319329
GO:0034214	protein hexamerization	BP	13	1	0.319329
GO:0009130	pyrimidine nucleoside monophosphate biosynthetic process	BP	13	1	0.319329
GO:0002864	regulation of acute inflammatory response to antigenic stimulus	BP	13	1	0.319329
GO:0060312	regulation of blood vessel remodeling	BP	13	1	0.319329
GO:0032239	regulation of nucleobase-containing compound transport	BP	13	1	0.319329
GO:1901836	regulation of transcription of nucleolar large rRNA by RNA polymerase I	BP	13	1	0.319329
GO:0061469	regulation of type B pancreatic cell proliferation	BP	13	1	0.319329
GO:0009635	response to herbicide	BP	13	1	0.319329
GO:0090677	reversible differentiation	BP	13	1	0.319329
GO:0016246	RNA interference	BP	13	1	0.319329
GO:0098847	sequence-specific single stranded DNA binding	MF	13	1	0.319329
GO:0007183	SMAD protein complex assembly	BP	13	1	0.319329
GO:0031616	spindle pole centrosome	CC	13	1	0.319329
GO:0000782	telomere cap complex	CC	13	1	0.319329
GO:0002097	tRNA wobble base modification	BP	13	1	0.319329
GO:0009650	UV protection	BP	13	1	0.319329
GO:0008308	voltage-gated anion channel activity	MF	13	1	0.319329
GO:0071203	WASH complex	CC	13	1	0.319329
GO:0030301	cholesterol transport	BP	98	4	0.320074
GO:0010558	negative regulation of macromolecule biosynthetic process	BP	1432	45	0.3202
GO:0031327	negative regulation of cellular biosynthetic process	BP	1499	47	0.321034
GO:0042987	amyloid precursor protein catabolic process	BP	40	2	0.325952
GO:0001912	positive regulation of leukocyte mediated cytotoxicity	BP	40	2	0.325952
GO:0032720	negative regulation of tumor necrosis factor production	BP	69	3	0.326381
GO:0006446	regulation of translational initiation	BP	69	3	0.326381
GO:0010950	positive regulation of endopeptidase activity	BP	161	6	0.329277
GO:0006986	response to unfolded protein	BP	161	6	0.329277
GO:1902807	negative regulation of cell cycle G1/S phase transition	BP	130	5	0.329295
GO:0044843	cell cycle G1/S phase transition	BP	288	10	0.331626
GO:0042803	protein homodimerization activity	MF	809	26	0.33184
GO:0060840	artery development	BP	100	4	0.333329
GO:0050871	positive regulation of B cell activation	BP	70	3	0.334401
GO:0098876	vesicle-mediated transport to the plasma membrane	BP	70	3	0.334401
GO:0051302	regulation of cell division	BP	162	6	0.334439
GO:0000776	kinetochore	CC	131	5	0.335063
GO:0070371	ERK1 and ERK2 cascade	BP	289	10	0.335467
GO:0030544	Hsp70 protein binding	MF	41	2	0.336685
GO:0070317	negative regulation of G0 to G1 transition	BP	41	2	0.336685
GO:1904706	negative regulation of vascular smooth muscle cell proliferation	BP	41	2	0.336685
GO:0009163	nucleoside biosynthetic process	BP	41	2	0.336685
GO:1905209	positive regulation of cardiocyte differentiation	BP	41	2	0.336685
GO:0010907	positive regulation of glucose metabolic process	BP	41	2	0.336685
GO:0050434	positive regulation of viral transcription	BP	41	2	0.336685
GO:0000381	regulation of alternative mRNA splicing, via spliceosome	BP	41	2	0.336685
GO:1903053	regulation of extracellular matrix organization	BP	41	2	0.336685
GO:0090224	regulation of spindle organization	BP	41	2	0.336685
GO:0003743	translation initiation factor activity	MF	41	2	0.336685
GO:0003841	1-acylglycerol-3-phosphate O-acyltransferase activity	MF	14	1	0.339182
GO:0097202	activation of cysteine-type endopeptidase activity	BP	14	1	0.339182
GO:0086069	bundle of His cell to Purkinje myocyte communication	BP	14	1	0.339182
GO:0003214	cardiac left ventricle morphogenesis	BP	14	1	0.339182
GO:0046341	CDP-diacylglycerol metabolic process	BP	14	1	0.339182
GO:0010369	chromocenter	CC	14	1	0.339182
GO:0060026	convergent extension	BP	14	1	0.339182
GO:0042249	establishment of planar polarity of embryonic epithelium	BP	14	1	0.339182
GO:0004529	exodeoxyribonuclease activity	MF	14	1	0.339182
GO:0016895	exodeoxyribonuclease activity, producing 5'-phosphomonoesters	MF	14	1	0.339182
GO:0046037	GMP metabolic process	BP	14	1	0.339182
GO:0003188	heart valve formation	BP	14	1	0.339182
GO:0042171	lysophosphatidic acid acyltransferase activity	MF	14	1	0.339182
GO:0008191	metalloendopeptidase inhibitor activity	MF	14	1	0.339182
GO:0000963	mitochondrial RNA processing	BP	14	1	0.339182
GO:0080009	mRNA methylation	BP	14	1	0.339182
GO:0032780	negative regulation of ATPase activity	BP	14	1	0.339182
GO:0030889	negative regulation of B cell proliferation	BP	14	1	0.339182
GO:1905049	negative regulation of metallopeptidase activity	BP	14	1	0.339182
GO:1900121	negative regulation of receptor binding	BP	14	1	0.339182
GO:0002091	negative regulation of receptor internalization	BP	14	1	0.339182
GO:0034392	negative regulation of smooth muscle cell apoptotic process	BP	14	1	0.339182
GO:1905064	negative regulation of vascular smooth muscle cell differentiation	BP	14	1	0.339182
GO:0043173	nucleotide salvage	BP	14	1	0.339182
GO:0006646	phosphatidylethanolamine biosynthetic process	BP	14	1	0.339182
GO:1905050	positive regulation of metallopeptidase activity	BP	14	1	0.339182
GO:2001224	positive regulation of neuron migration	BP	14	1	0.339182
GO:0035810	positive regulation of urine volume	BP	14	1	0.339182
GO:0033178	proton-transporting two-sector ATPase complex, catalytic domain	CC	14	1	0.339182
GO:0009129	pyrimidine nucleoside monophosphate metabolic process	BP	14	1	0.339182
GO:1904748	regulation of apoptotic process involved in development	BP	14	1	0.339182
GO:1901722	regulation of cell proliferation involved in kidney development	BP	14	1	0.339182
GO:1903624	regulation of DNA catabolic process	BP	14	1	0.339182
GO:0014048	regulation of glutamate secretion	BP	14	1	0.339182
GO:0045360	regulation of interleukin-1 biosynthetic process	BP	14	1	0.339182
GO:0090266	regulation of mitotic cell cycle spindle assembly checkpoint	BP	14	1	0.339182
GO:1903504	regulation of mitotic spindle checkpoint	BP	14	1	0.339182
GO:1904152	regulation of retrograde protein transport, ER to cytosol	BP	14	1	0.339182
GO:0090231	regulation of spindle checkpoint	BP	14	1	0.339182
GO:1901213	regulation of transcription from RNA polymerase II promoter involved in heart development	BP	14	1	0.339182
GO:2000095	regulation of Wnt signaling pathway, planar cell polarity pathway	BP	14	1	0.339182
GO:0051775	response to redox state	BP	14	1	0.339182
GO:0000339	RNA cap binding	MF	14	1	0.339182
GO:0072425	signal transduction involved in G2 DNA damage checkpoint	BP	14	1	0.339182
GO:0017056	structural constituent of nuclear pore	MF	14	1	0.339182
GO:0033276	transcription factor TFTC complex	CC	14	1	0.339182
GO:0031624	ubiquitin conjugating enzyme binding	MF	14	1	0.339182
GO:2001242	regulation of intrinsic apoptotic signaling pathway	BP	163	6	0.339611
GO:0002367	cytokine production involved in immune response	BP	101	4	0.339967
GO:1905269	positive regulation of chromatin organization	BP	101	4	0.339967
GO:2000379	positive regulation of reactive oxygen species metabolic process	BP	101	4	0.339967
GO:0072594	establishment of protein localization to organelle	BP	452	15	0.340551
GO:0002312	B cell activation involved in immune response	BP	71	3	0.342416
GO:0042100	B cell proliferation	BP	71	3	0.342416
GO:0001960	negative regulation of cytokine-mediated signaling pathway	BP	71	3	0.342416
GO:1903556	negative regulation of tumor necrosis factor superfamily cytokine production	BP	71	3	0.342416
GO:1903036	positive regulation of response to wounding	BP	71	3	0.342416
GO:0034121	regulation of toll-like receptor signaling pathway	BP	71	3	0.342416
GO:1901659	glycosyl compound biosynthetic process	BP	42	2	0.347366
GO:0042645	mitochondrial nucleoid	CC	42	2	0.347366
GO:0009295	nucleoid	CC	42	2	0.347366
GO:0009311	oligosaccharide metabolic process	BP	42	2	0.347366
GO:0099054	presynapse assembly	BP	42	2	0.347366
GO:0002715	regulation of natural killer cell mediated immunity	BP	42	2	0.347366
GO:0006418	tRNA aminoacylation for protein translation	BP	42	2	0.347366
GO:0035886	vascular smooth muscle cell differentiation	BP	42	2	0.347366
GO:0048638	regulation of developmental growth	BP	325	11	0.349819
GO:1902275	regulation of chromatin organization	BP	165	6	0.349979
GO:0002532	production of molecular mediator involved in inflammatory response	BP	72	3	0.350424
GO:0002221	pattern recognition receptor signaling pathway	BP	197	7	0.351514
GO:0070665	positive regulation of leukocyte proliferation	BP	134	5	0.352411
GO:0016779	nucleotidyltransferase activity	MF	103	4	0.353253
GO:0051272	positive regulation of cellular component movement	BP	555	18	0.35499
GO:0021543	pallium development	BP	166	6	0.355173
GO:0045010	actin nucleation	BP	43	2	0.35799
GO:0008089	anterograde axonal transport	BP	43	2	0.35799
GO:0071364	cellular response to epidermal growth factor stimulus	BP	43	2	0.35799
GO:0006893	Golgi to plasma membrane transport	BP	43	2	0.35799
GO:0010470	regulation of gastrulation	BP	43	2	0.35799
GO:1901031	regulation of response to reactive oxygen species	BP	43	2	0.35799
GO:0099518	vesicle cytoskeletal trafficking	BP	43	2	0.35799
GO:0140030	modification-dependent protein binding	MF	135	5	0.358204
GO:2001056	positive regulation of cysteine-type endopeptidase activity	BP	135	5	0.358204
GO:0003208	cardiac ventricle morphogenesis	BP	73	3	0.358421
GO:1902579	multi-organism localization	BP	73	3	0.358421
GO:0044766	multi-organism transport	BP	73	3	0.358421
GO:0005671	Ada2/Gcn5/Ada3 transcription activator complex	CC	15	1	0.358457
GO:0044769	ATPase activity, coupled to transmembrane movement of ions, rotational mechanism	MF	15	1	0.358457
GO:0030673	axolemma	CC	15	1	0.358457
GO:0071218	cellular response to misfolded protein	BP	15	1	0.358457
GO:0005662	DNA replication factor A complex	CC	15	1	0.358457
GO:0046629	gamma-delta T cell activation	BP	15	1	0.358457
GO:0072109	glomerular mesangium development	BP	15	1	0.358457
GO:0019377	glycolipid catabolic process	BP	15	1	0.358457
GO:0032794	GTPase activating protein binding	MF	15	1	0.358457
GO:0080182	histone H3-K4 trimethylation	BP	15	1	0.358457
GO:0005159	insulin-like growth factor receptor binding	MF	15	1	0.358457
GO:0042222	interleukin-1 biosynthetic process	BP	15	1	0.358457
GO:0055102	lipase inhibitor activity	MF	15	1	0.358457
GO:0071617	lysophospholipid acyltransferase activity	MF	15	1	0.358457
GO:0007076	mitotic chromosome condensation	BP	15	1	0.358457
GO:0043508	negative regulation of JUN kinase activity	BP	15	1	0.358457
GO:2000402	negative regulation of lymphocyte migration	BP	15	1	0.358457
GO:1902187	negative regulation of viral release from host cell	BP	15	1	0.358457
GO:0007097	nuclear migration	BP	15	1	0.358457
GO:1900119	positive regulation of execution phase of apoptosis	BP	15	1	0.358457
GO:0045838	positive regulation of membrane potential	BP	15	1	0.358457
GO:0035815	positive regulation of renal sodium excretion	BP	15	1	0.358457
GO:0060134	prepulse inhibition	BP	15	1	0.358457
GO:0043101	purine-containing compound salvage	BP	15	1	0.358457
GO:0006144	purine nucleobase metabolic process	BP	15	1	0.358457
GO:0017160	Ral GTPase binding	MF	15	1	0.358457
GO:1900037	regulation of cellular response to hypoxia	BP	15	1	0.358457
GO:1905276	regulation of epithelial tube formation	BP	15	1	0.358457
GO:0090192	regulation of glomerulus development	BP	15	1	0.358457
GO:1903358	regulation of Golgi organization	BP	15	1	0.358457
GO:0014061	regulation of norepinephrine secretion	BP	15	1	0.358457
GO:0030730	sequestering of triglyceride	BP	15	1	0.358457
GO:0043162	ubiquitin-dependent protein catabolic process via the multivesicular body sorting pathway	BP	15	1	0.358457
GO:0060841	venous blood vessel development	BP	15	1	0.358457
GO:0099106	ion channel regulator activity	MF	104	4	0.359898
GO:0051146	striated muscle cell differentiation	BP	263	9	0.359905
GO:0030308	negative regulation of cell growth	BP	167	6	0.360372
GO:0033209	tumor necrosis factor-mediated signaling pathway	BP	167	6	0.360372
GO:0009890	negative regulation of biosynthetic process	BP	1522	47	0.360504
GO:0050679	positive regulation of epithelial cell proliferation	BP	199	7	0.361018
GO:0002706	regulation of lymphocyte mediated immunity	BP	136	5	0.364001
GO:0032481	positive regulation of type I interferon production	BP	74	3	0.366403
GO:0045446	endothelial cell differentiation	BP	105	4	0.366541
GO:0032609	interferon-gamma production	BP	105	4	0.366541
GO:1903573	negative regulation of response to endoplasmic reticulum stress	BP	44	2	0.368549
GO:0032527	protein exit from endoplasmic reticulum	BP	44	2	0.368549
GO:0032459	regulation of protein oligomerization	BP	44	2	0.368549
GO:0019843	rRNA binding	MF	44	2	0.368549
GO:0035295	tube development	BP	1093	34	0.371929
GO:0071356	cellular response to tumor necrosis factor	BP	266	9	0.3723
GO:0006605	protein targeting	BP	364	12	0.373122
GO:0019730	antimicrobial humoral response	BP	106	4	0.37318
GO:2001233	regulation of apoptotic signaling pathway	BP	397	13	0.373938
GO:0000792	heterochromatin	CC	75	3	0.374369
GO:0044215	other organism	CC	75	3	0.374369
GO:0044216	other organism cell	CC	75	3	0.374369
GO:0044217	other organism part	CC	75	3	0.374369
GO:0051145	smooth muscle cell differentiation	BP	75	3	0.374369
GO:0031056	regulation of histone modification	BP	138	5	0.375598
GO:0004857	enzyme inhibitor activity	MF	332	11	0.375671
GO:0001959	regulation of cytokine-mediated signaling pathway	BP	170	6	0.375995
GO:0008409	5'-3' exonuclease activity	MF	16	1	0.377171
GO:0034185	apolipoprotein binding	MF	16	1	0.377171
GO:0051131	chaperone-mediated protein complex assembly	BP	16	1	0.377171
GO:0017081	chloride channel regulator activity	MF	16	1	0.377171
GO:0046339	diacylglycerol metabolic process	BP	16	1	0.377171
GO:0022616	DNA strand elongation	BP	16	1	0.377171
GO:0000400	four-way junction DNA binding	MF	16	1	0.377171
GO:0006004	fucose metabolic process	BP	16	1	0.377171
GO:0071837	HMG box domain binding	MF	16	1	0.377171
GO:0005779	integral component of peroxisomal membrane	CC	16	1	0.377171
GO:0031231	intrinsic component of peroxisomal membrane	CC	16	1	0.377171
GO:0071437	invadopodium	CC	16	1	0.377171
GO:0016226	iron-sulfur cluster assembly	BP	16	1	0.377171
GO:0031163	metallo-sulfur cluster assembly	BP	16	1	0.377171
GO:0071605	monocyte chemotactic protein-1 production	BP	16	1	0.377171
GO:0060253	negative regulation of glial cell proliferation	BP	16	1	0.377171
GO:0046325	negative regulation of glucose import	BP	16	1	0.377171
GO:0014067	negative regulation of phosphatidylinositol 3-kinase signaling	BP	16	1	0.377171
GO:0048243	norepinephrine secretion	BP	16	1	0.377171
GO:0043174	nucleoside salvage	BP	16	1	0.377171
GO:0098688	parallel fiber to Purkinje cell synapse	CC	16	1	0.377171
GO:1902993	positive regulation of amyloid precursor protein catabolic process	BP	16	1	0.377171
GO:0045722	positive regulation of gluconeogenesis	BP	16	1	0.377171
GO:0045725	positive regulation of glycogen biosynthetic process	BP	16	1	0.377171
GO:0016540	protein autoprocessing	BP	16	1	0.377171
GO:1900221	regulation of amyloid-beta clearance	BP	16	1	0.377171
GO:2000303	regulation of ceramide biosynthetic process	BP	16	1	0.377171
GO:0048070	regulation of developmental pigmentation	BP	16	1	0.377171
GO:1905038	regulation of membrane lipid metabolic process	BP	16	1	0.377171
GO:0071637	regulation of monocyte chemotactic protein-1 production	BP	16	1	0.377171
GO:0090153	regulation of sphingolipid biosynthetic process	BP	16	1	0.377171
GO:0006450	regulation of translational fidelity	BP	16	1	0.377171
GO:0032354	response to follicle-stimulating hormone	BP	16	1	0.377171
GO:0010225	response to UV-C	BP	16	1	0.377171
GO:0004675	transmembrane receptor protein serine/threonine kinase activity	MF	16	1	0.377171
GO:0072189	ureter development	BP	16	1	0.377171
GO:0003222	ventricular trabecula myocardium morphogenesis	BP	16	1	0.377171
GO:1901068	guanosine-containing compound metabolic process	BP	45	2	0.37904
GO:0030374	nuclear receptor transcription coactivator activity	MF	45	2	0.37904
GO:0018208	peptidyl-proline modification	BP	45	2	0.37904
GO:0002833	positive regulation of response to biotic stimulus	BP	45	2	0.37904
GO:0099172	presynapse organization	BP	45	2	0.37904
GO:0070316	regulation of G0 to G1 transition	BP	45	2	0.37904
GO:1903018	regulation of glycoprotein metabolic process	BP	45	2	0.37904
GO:0043039	tRNA aminoacylation	BP	45	2	0.37904
GO:0060412	ventricular septum morphogenesis	BP	45	2	0.37904
GO:0071427	mRNA-containing ribonucleoprotein complex export from nucleus	BP	107	4	0.379813
GO:0006406	mRNA export from nucleus	BP	107	4	0.379813
GO:0015918	sterol transport	BP	107	4	0.379813
GO:0044092	negative regulation of molecular function	BP	1097	34	0.380184
GO:0150076	neuroinflammatory response	BP	76	3	0.382315
GO:0000082	G1/S transition of mitotic cell cycle	BP	269	9	0.384734
GO:0072593	reactive oxygen species metabolic process	BP	269	9	0.384734
GO:0043123	positive regulation of I-kappaB kinase/NF-kappaB signaling	BP	172	6	0.38642
GO:0034250	positive regulation of cellular amide metabolic process	BP	140	5	0.387193
GO:0009410	response to xenobiotic stimulus	BP	270	9	0.388885
GO:0043038	amino acid activation	BP	46	2	0.389457
GO:0071354	cellular response to interleukin-6	BP	46	2	0.389457
GO:0030514	negative regulation of BMP signaling pathway	BP	46	2	0.389457
GO:1900015	regulation of cytokine production involved in inflammatory response	BP	46	2	0.389457
GO:1904752	regulation of vascular associated smooth muscle cell migration	BP	46	2	0.389457
GO:1904738	vascular associated smooth muscle cell migration	BP	46	2	0.389457
GO:0060761	negative regulation of response to cytokine stimulus	BP	77	3	0.390237
GO:0045685	regulation of glial cell differentiation	BP	77	3	0.390237
GO:0008543	fibroblast growth factor receptor signaling pathway	BP	109	4	0.393057
GO:0051051	negative regulation of transport	BP	502	16	0.393227
GO:0015491	cation:cation antiporter activity	MF	17	1	0.39534
GO:0061323	cell proliferation involved in heart morphogenesis	BP	17	1	0.39534
GO:0046514	ceramide catabolic process	BP	17	1	0.39534
GO:0005123	death receptor binding	MF	17	1	0.39534
GO:0003198	epithelial to mesenchymal transition involved in endocardial cushion formation	BP	17	1	0.39534
GO:0006704	glucocorticoid biosynthetic process	BP	17	1	0.39534
GO:0006750	glutathione biosynthetic process	BP	17	1	0.39534
GO:0008035	high-density lipoprotein particle binding	MF	17	1	0.39534
GO:0034384	high-density lipoprotein particle clearance	BP	17	1	0.39534
GO:0060080	inhibitory postsynaptic potential	BP	17	1	0.39534
GO:0043651	linoleic acid metabolic process	BP	17	1	0.39534
GO:0007194	negative regulation of adenylate cyclase activity	BP	17	1	0.39534
GO:2000811	negative regulation of anoikis	BP	17	1	0.39534
GO:0032966	negative regulation of collagen biosynthetic process	BP	17	1	0.39534
GO:0090185	negative regulation of kidney development	BP	17	1	0.39534
GO:0051957	positive regulation of amino acid transport	BP	17	1	0.39534
GO:0048711	positive regulation of astrocyte differentiation	BP	17	1	0.39534
GO:0042753	positive regulation of circadian rhythm	BP	17	1	0.39534
GO:0070875	positive regulation of glycogen metabolic process	BP	17	1	0.39534
GO:0033145	positive regulation of intracellular steroid hormone receptor signaling pathway	BP	17	1	0.39534
GO:1904996	positive regulation of leukocyte adhesion to vascular endothelial cell	BP	17	1	0.39534
GO:0003184	pulmonary valve morphogenesis	BP	17	1	0.39534
GO:2000136	regulation of cell proliferation involved in heart morphogenesis	BP	17	1	0.39534
GO:0045187	regulation of circadian sleep/wake cycle, sleep	BP	17	1	0.39534
GO:0010715	regulation of extracellular matrix disassembly	BP	17	1	0.39534
GO:0006349	regulation of gene expression by genetic imprinting	BP	17	1	0.39534
GO:1903975	regulation of glial cell migration	BP	17	1	0.39534
GO:1901524	regulation of mitophagy	BP	17	1	0.39534
GO:0031000	response to caffeine	BP	17	1	0.39534
GO:0036270	response to diuretic	BP	17	1	0.39534
GO:0017085	response to insecticide	BP	17	1	0.39534
GO:0051788	response to misfolded protein	BP	17	1	0.39534
GO:0034719	SMN-Sm protein complex	CC	17	1	0.39534
GO:0030522	intracellular receptor signaling pathway	BP	272	9	0.397193
GO:0051348	negative regulation of transferase activity	BP	272	9	0.397193
GO:0040017	positive regulation of locomotion	BP	570	18	0.397773
GO:0097525	spliceosomal snRNP complex	CC	78	3	0.398135
GO:0050864	regulation of B cell activation	BP	110	4	0.399663
GO:0006953	acute-phase response	BP	47	2	0.399795
GO:0033059	cellular pigmentation	BP	47	2	0.399795
GO:0042379	chemokine receptor binding	MF	47	2	0.399795
GO:0045190	isotype switching	BP	47	2	0.399795
GO:0042059	negative regulation of epidermal growth factor receptor signaling pathway	BP	47	2	0.399795
GO:0001961	positive regulation of cytokine-mediated signaling pathway	BP	47	2	0.399795
GO:0072698	protein localization to microtubule cytoskeleton	BP	47	2	0.399795
GO:0002208	somatic diversification of immunoglobulins involved in immune response	BP	47	2	0.399795
GO:0002204	somatic recombination of immunoglobulin genes involved in immune response	BP	47	2	0.399795
GO:0061383	trabecula morphogenesis	BP	47	2	0.399795
GO:0000049	tRNA binding	MF	47	2	0.399795
GO:2000113	negative regulation of cellular macromolecule biosynthetic process	BP	1343	41	0.401726
GO:0006403	RNA localization	BP	208	7	0.403957
GO:0051896	regulation of protein kinase B signaling	BP	241	8	0.405011
GO:1900034	regulation of cellular response to heat	BP	79	3	0.406004
GO:0006368	transcription elongation from RNA polymerase II promoter	BP	79	3	0.406004
GO:1904019	epithelial cell apoptotic process	BP	111	4	0.406257
GO:0008380	RNA splicing	BP	440	14	0.407202
GO:0051168	nuclear export	BP	176	6	0.40726
GO:0046700	heterocycle catabolic process	BP	641	20	0.40967
GO:0061951	establishment of protein localization to plasma membrane	BP	48	2	0.41005
GO:0044003	modification by symbiont of host morphology or physiology	BP	48	2	0.41005
GO:0045840	positive regulation of mitotic nuclear division	BP	48	2	0.41005
GO:0071825	protein-lipid complex subunit organization	BP	48	2	0.41005
GO:0055010	ventricular cardiac muscle tissue morphogenesis	BP	48	2	0.41005
GO:0042542	response to hydrogen peroxide	BP	144	5	0.410336
GO:0044270	cellular nitrogen compound catabolic process	BP	642	20	0.412402
GO:0051537	2 iron, 2 sulfur cluster binding	MF	18	1	0.41298
GO:0007250	activation of NF-kappaB-inducing kinase activity	BP	18	1	0.41298
GO:0007597	blood coagulation, intrinsic pathway	BP	18	1	0.41298
GO:0060219	camera-type eye photoreceptor cell differentiation	BP	18	1	0.41298
GO:0071318	cellular response to ATP	BP	18	1	0.41298
GO:0071371	cellular response to gonadotropin stimulus	BP	18	1	0.41298
GO:0060977	coronary vasculature morphogenesis	BP	18	1	0.41298
GO:0098581	detection of external biotic stimulus	BP	18	1	0.41298
GO:0000930	gamma-tubulin complex	CC	18	1	0.41298
GO:0070828	heterochromatin organization	BP	18	1	0.41298
GO:0022884	macromolecule transmembrane transporter activity	MF	18	1	0.41298
GO:0016556	mRNA modification	BP	18	1	0.41298
GO:0051782	negative regulation of cell division	BP	18	1	0.41298
GO:0010713	negative regulation of collagen metabolic process	BP	18	1	0.41298
GO:0010832	negative regulation of myotube differentiation	BP	18	1	0.41298
GO:1902176	negative regulation of oxidative stress-induced intrinsic apoptotic signaling pathway	BP	18	1	0.41298
GO:0032460	negative regulation of protein oligomerization	BP	18	1	0.41298
GO:0016922	nuclear receptor binding	MF	18	1	0.41298
GO:0043601	nuclear replisome	CC	18	1	0.41298
GO:0007221	positive regulation of transcription of Notch receptor target	BP	18	1	0.41298
GO:0006515	protein quality control for misfolded or incompletely synthesized proteins	BP	18	1	0.41298
GO:0039535	regulation of RIG-I signaling pathway	BP	18	1	0.41298
GO:0019789	SUMO transferase activity	MF	18	1	0.41298
GO:0007271	synaptic transmission, cholinergic	BP	18	1	0.41298
GO:0005126	cytokine receptor binding	MF	210	7	0.413503
GO:0006302	double-strand break repair	BP	211	7	0.418273
GO:0006310	DNA recombination	BP	244	8	0.418311
GO:0002534	cytokine production involved in inflammatory response	BP	49	2	0.420219
GO:0008333	endosome to lysosome transport	BP	49	2	0.420219
GO:0034260	negative regulation of GTPase activity	BP	49	2	0.420219
GO:0016447	somatic recombination of immunoglobulin gene segments	BP	49	2	0.420219
GO:0016765	transferase activity, transferring alkyl or aryl (other than methyl) groups	MF	49	2	0.420219
GO:0000398	mRNA splicing, via spliceosome	BP	344	11	0.420377
GO:0000377	RNA splicing, via transesterification reactions with bulged adenosine as nucleophile	BP	344	11	0.420377
GO:0051702	interaction with symbiont	BP	81	3	0.421648
GO:0038061	NIK/NF-kappaB signaling	BP	179	6	0.422855
GO:1901992	positive regulation of mitotic cell cycle phase transition	BP	82	3	0.429418
GO:0140033	acetylation-dependent protein binding	MF	19	1	0.430105
GO:0089718	amino acid import across plasma membrane	BP	19	1	0.430105
GO:0001832	blastocyst growth	BP	19	1	0.430105
GO:0003215	cardiac right ventricle morphogenesis	BP	19	1	0.430105
GO:0060973	cell migration involved in heart development	BP	19	1	0.430105
GO:0071243	cellular response to arsenic-containing substance	BP	19	1	0.430105
GO:0101031	chaperone complex	CC	19	1	0.430105
GO:0016289	CoA hydrolase activity	MF	19	1	0.430105
GO:0070069	cytochrome complex	CC	19	1	0.430105
GO:0035145	exon-exon junction complex	CC	19	1	0.430105
GO:0006677	glycosylceramide metabolic process	BP	19	1	0.430105
GO:0051546	keratinocyte migration	BP	19	1	0.430105
GO:0034389	lipid droplet organization	BP	19	1	0.430105
GO:0070577	lysine-acetylated histone binding	MF	19	1	0.430105
GO:0002313	mature B cell differentiation involved in immune response	BP	19	1	0.430105
GO:0008327	methyl-CpG binding	MF	19	1	0.430105
GO:0005753	mitochondrial proton-transporting ATP synthase complex	CC	19	1	0.430105
GO:0031280	negative regulation of cyclase activity	BP	19	1	0.430105
GO:0050860	negative regulation of T cell receptor signaling pathway	BP	19	1	0.430105
GO:0019184	nonribosomal peptide biosynthetic process	BP	19	1	0.430105
GO:0051647	nucleus localization	BP	19	1	0.430105
GO:0060039	pericardium development	BP	19	1	0.430105
GO:0004653	polypeptide N-acetylgalactosaminyltransferase activity	MF	19	1	0.430105
GO:2000774	positive regulation of cellular senescence	BP	19	1	0.430105
GO:0035586	purinergic receptor activity	MF	19	1	0.430105
GO:0046599	regulation of centriole replication	BP	19	1	0.430105
GO:1905459	regulation of vascular associated smooth muscle cell apoptotic process	BP	19	1	0.430105
GO:1902074	response to salt	BP	19	1	0.430105
GO:0008395	steroid hydroxylase activity	MF	19	1	0.430105
GO:0017075	syntaxin-1 binding	MF	19	1	0.430105
GO:0044390	ubiquitin-like protein conjugating enzyme binding	MF	19	1	0.430105
GO:1905288	vascular associated smooth muscle cell apoptotic process	BP	19	1	0.430105
GO:0051187	cofactor catabolic process	BP	50	2	0.430297
GO:1905517	macrophage migration	BP	50	2	0.430297
GO:0005747	mitochondrial respiratory chain complex I	CC	50	2	0.430297
GO:0030964	NADH dehydrogenase complex	CC	50	2	0.430297
GO:0007602	phototransduction	BP	50	2	0.430297
GO:0031343	positive regulation of cell killing	BP	50	2	0.430297
GO:0044380	protein localization to cytoskeleton	BP	50	2	0.430297
GO:0045271	respiratory chain complex I	CC	50	2	0.430297
GO:0070741	response to interleukin-6	BP	50	2	0.430297
GO:0098542	defense response to other organism	BP	481	15	0.431727
GO:0051153	regulation of striated muscle cell differentiation	BP	115	4	0.432477
GO:0017015	regulation of transforming growth factor beta receptor signaling pathway	BP	115	4	0.432477
GO:0000375	RNA splicing, via transesterification reactions	BP	348	11	0.435304
GO:0048646	anatomical structure formation involved in morphogenesis	BP	1124	34	0.436637
GO:0002718	regulation of cytokine production involved in immune response	BP	83	3	0.43715
GO:1902532	negative regulation of intracellular signal transduction	BP	550	17	0.437207
GO:0042113	B cell activation	BP	215	7	0.437312
GO:0090092	regulation of transmembrane receptor protein serine/threonine kinase signaling pathway	BP	215	7	0.437312
GO:0098930	axonal transport	BP	51	2	0.440281
GO:0045668	negative regulation of osteoblast differentiation	BP	51	2	0.440281
GO:0006213	pyrimidine nucleoside metabolic process	BP	51	2	0.440281
GO:0002712	regulation of B cell mediated immunity	BP	51	2	0.440281
GO:0002889	regulation of immunoglobulin mediated immune response	BP	51	2	0.440281
GO:0070228	regulation of lymphocyte apoptotic process	BP	51	2	0.440281
GO:0150077	regulation of neuroinflammatory response	BP	51	2	0.440281
GO:0005044	scavenger receptor activity	MF	51	2	0.440281
GO:0006383	transcription by RNA polymerase III	BP	51	2	0.440281
GO:0099572	postsynaptic specialization	CC	316	10	0.440945
GO:0000428	DNA-directed RNA polymerase complex	CC	84	3	0.444843
GO:0055029	nuclear DNA-directed RNA polymerase complex	CC	84	3	0.444843
GO:0010721	negative regulation of cell development	BP	317	10	0.444863
GO:1903844	regulation of cellular response to transforming growth factor beta stimulus	BP	117	4	0.44547
GO:0002438	acute inflammatory response to antigenic stimulus	BP	20	1	0.446733
GO:0016411	acylglycerol O-acyltransferase activity	MF	20	1	0.446733
GO:0010002	cardioblast differentiation	BP	20	1	0.446733
GO:0001848	complement binding	MF	20	1	0.446733
GO:0071682	endocytic vesicle lumen	CC	20	1	0.446733
GO:0015012	heparan sulfate proteoglycan biosynthetic process	BP	20	1	0.446733
GO:0043984	histone H4-K16 acetylation	BP	20	1	0.446733
GO:0005158	insulin receptor binding	MF	20	1	0.446733
GO:0051383	kinetochore organization	BP	20	1	0.446733
GO:0002320	lymphoid progenitor cell differentiation	BP	20	1	0.446733
GO:0031430	M band	CC	20	1	0.446733
GO:0032402	melanosome transport	BP	20	1	0.446733
[truncated: 20,274 more rows]
